# Supplementary material for: Ligand substituents modulate excited-state lifetime and energy-transfer reactivity in Cu(i) photosensitizers supported by salicylaldimine and isocyanide ligands
Source: Chem Sci. 2025 Oct 27;16(47):22527–35. doi: 10.1039/d5sc07286g (PMC12557405; doi:10.1039/d5sc07286g)
Supplement: SC-016-D5SC07286G-s002 [file SC-016-D5SC07286G-s002.xyz]

48

Cu         0.47293       -0.80672       -0.03096
O          1.67189       -2.37096        0.10098
N          1.97543        0.55342       -0.12918
N         -2.56184       -0.76951        0.04222
C          1.70353        1.94713       -0.16596
C          2.96150       -2.35286        0.12221
C          3.22903        0.17655       -0.06377
H          3.98773        0.96744       -0.11254
C          3.76151       -1.14750        0.04308
C          0.74888        2.43961       -1.07234
H          0.25055        1.74283       -1.74114
C          2.33512        2.85704        0.69595
H          3.04143        2.49444        1.43806
C         -3.94600       -0.78037        0.08828
C          3.67320       -3.59268        0.22862
H          3.07172       -4.49548        0.28945
C          5.05127       -3.64568        0.25187
H          5.54808       -4.61072        0.33333
C          0.46117        3.80111       -1.13017
H         -0.26998        4.15782       -1.85376
C         -4.60774        0.30854        0.69508
C          2.03117        4.22067        0.63488
H          2.52791        4.90338        1.32153
C          1.09595        4.72193       -0.27849
C         -4.62861       -1.88126       -0.47238
C          5.18233       -1.25268        0.06917
H          5.76469       -0.33417        0.00625
C         -1.38745       -0.77291        0.00371
C          5.83028       -2.46558        0.17125
H          6.91501       -2.51655        0.19028
C         -6.00529        0.27093        0.72874
H         -6.54378        1.09455        1.19034
C         -6.02581       -1.86601       -0.41320
H         -6.58017       -2.69946       -0.83673
C         -6.70982       -0.80304        0.18048
H         -7.79588       -0.81203        0.21677
C          0.77008        6.19694       -0.34887
H          0.99938        6.61107       -1.33943
H          1.34324        6.76743        0.38980
H         -0.29512        6.38421       -0.16041
C         -3.87269       -3.02136       -1.10620
H         -3.26434       -2.67953       -1.95282
H         -4.56311       -3.78675       -1.47222
H         -3.18568       -3.49399       -0.39363
C         -3.82985        1.45842        1.28324
H         -3.16464        1.12294        2.08863
H         -4.50692        2.21242        1.69513
H         -3.19614        1.94355        0.53083
