# Supplementary material for: Ligand substituents modulate excited-state lifetime and energy-transfer reactivity in Cu(i) photosensitizers supported by salicylaldimine and isocyanide ligands
Source: Chem Sci. 2025 Oct 27;16(47):22527–35. doi: 10.1039/d5sc07286g (PMC12557405; doi:10.1039/d5sc07286g)
Supplement: SC-016-D5SC07286G-s003 [file SC-016-D5SC07286G-s003.xyz]

51

Cu        -0.18181       -1.69135       -0.11377
F         -2.15444        0.54194        2.58362
F         -0.74198        2.12014        3.07789
F         -0.02439        0.25920        2.21680
O         -1.28613       -3.32294       -0.13118
F         -1.64234        5.73826       -1.79860
F          0.44314        5.35562       -1.30685
N         -1.80922       -0.43742       -0.17929
N          2.83325       -1.31790       -0.14844
F         -0.96100        5.88786        0.27004
C         -1.19848        1.75786        0.77256
C         -3.45542       -2.26785       -0.33546
C         -1.62295        0.95348       -0.31183
C         -2.56740       -3.40883       -0.22075
C          4.21159       -1.17596       -0.14636
C         -3.02504       -0.90957       -0.33968
H         -3.82884       -0.17503       -0.47368
C         -0.96269        3.12152        0.58616
H         -0.65106        3.72938        1.42703
C         -4.54548       -4.86523       -0.33197
H         -4.96751       -5.86835       -0.32768
C         -1.03418        1.16916        2.15448
C         -3.18158       -4.70495       -0.21906
H         -2.51675       -5.55913       -0.12707
C         -1.14793        3.71000       -0.66671
C         -4.86081       -2.48505       -0.45596
H         -5.50839       -1.61378       -0.54475
C          4.76068        0.04927        0.28817
C         -5.40990       -3.74750       -0.45529
H         -6.48300       -3.88738       -0.54504
C         -1.81492        1.56955       -1.56146
H         -2.13145        0.95341       -2.39777
C          1.66702       -1.45035       -0.14487
C          4.99896       -2.26513       -0.57727
C         -1.58098        2.92897       -1.74275
H         -1.73561        3.37968       -2.71827
C         -0.83511        5.16689       -0.87018
C          6.38695       -2.09503       -0.56528
H          7.02128       -2.91514       -0.89130
C          6.96126       -0.89485       -0.14100
H          8.04232       -0.78439       -0.13865
C          6.15438        0.16385        0.28124
H          6.60838        1.09461        0.61104
C          4.36044       -3.55416       -1.02861
H          3.69866       -3.39590       -1.88917
H          3.74738       -3.99885       -0.23512
H          5.12338       -4.28283       -1.31726
C          3.87325        1.18110        0.74030
H          3.20010        1.50802       -0.06198
H          4.47277        2.04181        1.05024
H          3.24086        0.88373        1.58572
