# Supplementary material for: Ligand substituents modulate excited-state lifetime and energy-transfer reactivity in Cu(i) photosensitizers supported by salicylaldimine and isocyanide ligands
Source: Chem Sci. 2025 Oct 27;16(47):22527–35. doi: 10.1039/d5sc07286g (PMC12557405; doi:10.1039/d5sc07286g)
Supplement: SC-016-D5SC07286G-s004 [file SC-016-D5SC07286G-s004.xyz]

54

O         -1.54698       -2.52121       -0.00078
Cu        -0.35355       -0.94164       -0.00046
N         -1.86836        0.39633       -0.00005
N          2.67968       -0.86000       -0.00031
C         -3.11880        0.01921        0.00013
H         -3.87772        0.81308        0.00053
C         -2.83788       -2.51405       -0.00065
C         -3.54107       -3.76299       -0.00097
H         -2.93377       -4.66401       -0.00135
C         -4.91932       -3.82701       -0.00081
H         -5.40912       -4.79907       -0.00107
C         -5.70684       -2.65047       -0.00031
H         -6.79127       -2.71045       -0.00016
C         -5.06666       -1.42837       -0.00001
H         -5.65479       -0.51126        0.00036
C         -3.64774       -1.31349       -0.00018
C         -1.59529        1.80124        0.00036
C         -1.42710        2.47718        1.22585
C         -1.10343        3.83968        1.20005
H         -0.97524        4.36325        2.14650
C         -0.94085        4.54359        0.00109
C         -1.10318        3.84027       -1.19826
H         -0.97481        4.36430       -2.14442
C         -1.42684        2.47779       -1.22479
C         -1.58339        1.74881        2.54094
H         -1.35137        2.41130        3.38134
H         -0.92027        0.87627        2.59796
H         -2.60347        1.37124        2.68285
C         -0.63064        6.02428        0.00147
H         -0.05415        6.31415       -0.88456
H         -0.05491        6.31385        0.88810
H         -1.55105        6.62466        0.00118
C         -1.58289        1.75003       -2.54024
H         -0.91943        0.87777       -2.59774
H         -1.35115        2.41304       -3.38031
H         -2.60282        1.37214       -2.68230
C          1.50490       -0.88522       -0.00039
C          4.06457       -0.84463       -0.00018
C          4.75026       -2.07843        0.00177
C          6.14810       -2.03410        0.00187
H          6.70502       -2.96746        0.00334
C          6.82950       -0.81510        0.00010
H          7.91617       -0.80353        0.00020
C          6.12224        0.38912       -0.00182
H          6.65917        1.33415       -0.00319
C          4.72383        0.40330       -0.00199
C          3.99667       -3.38417        0.00364
H          3.34812       -3.47327        0.88382
H          4.68968       -4.23046        0.00500
H          3.34834       -3.47592       -0.87643
C          3.94270        1.69283       -0.00401
H          4.61775        2.55356       -0.00543
H          3.29279        1.77144        0.87612
H          3.29267        1.76862       -0.88428
