# Supplementary material for: Ligand substituents modulate excited-state lifetime and energy-transfer reactivity in Cu(i) photosensitizers supported by salicylaldimine and isocyanide ligands
Source: Chem Sci. 2025 Oct 27;16(47):22527–35. doi: 10.1039/d5sc07286g (PMC12557405; doi:10.1039/d5sc07286g)
Supplement: SC-016-D5SC07286G-s005 [file SC-016-D5SC07286G-s005.xyz]

65

O         -0.87574       -2.29397       -1.42599
Cu         0.12945       -0.82215       -0.57052
N         -1.47430       -0.11750        0.46500
N          3.02316       -0.01731       -1.00341
C         -2.65694       -0.66256        0.33881
H         -3.47834       -0.21025        0.90735
C         -1.35755        1.04007        1.28513
C         -0.49170        0.99915        2.40854
C         -0.35479        2.14802        3.20347
H          0.28691        2.10360        4.07942
C         -1.04768        3.32059        2.90875
H         -0.93319        4.19848        3.53912
C         -1.88434        3.35880        1.79604
H         -2.40459        4.27796        1.54001
C         -2.05006        2.23759        0.96538
C          0.28701       -0.21682        2.78716
C          1.66202       -0.09995        3.06299
H          2.14733        0.86577        2.94453
C          2.41466       -1.20521        3.46673
H          3.47657       -1.08810        3.67032
C          1.80584       -2.45577        3.60562
H          2.38833       -3.31822        3.91981
C          0.43986       -2.58730        3.33868
H         -0.04668       -3.55336        3.44666
C         -0.31065       -1.48151        2.93319
H         -1.37139       -1.60068        2.74110
C         -2.92538        2.38451       -0.23778
C         -2.46389        2.08029       -1.53031
H         -1.46328        1.67861       -1.65976
C         -3.27414        2.28802       -2.64755
H         -2.89561        2.04486       -3.63723
C         -4.56667        2.80094       -2.49749
H         -5.19914        2.95546       -3.36789
C         -5.03943        3.10731       -1.21897
H         -6.04450        3.50083       -1.08759
C         -4.22516        2.90227       -0.10163
H         -4.60496        3.13342        0.89082
C         -2.12668       -2.56805       -1.27086
C         -2.68266       -3.69410       -1.96239
H         -2.00226       -4.26612       -2.58728
C         -4.01335       -4.03897       -1.84790
H         -4.39060       -4.90194       -2.39364
C         -4.89684       -3.28889       -1.03397
H         -5.94377       -3.56606       -0.95241
C         -4.39939       -2.19956       -0.35026
H         -5.06321       -1.60788        0.27882
C         -3.03260       -1.80655       -0.43509
C          1.90082       -0.31594       -0.82687
C          4.35398        0.30455       -1.21009
C          4.68993        1.65016       -1.47017
C          6.04133        1.94551       -1.67565
H          6.33111        2.97310       -1.87945
C          7.01327        0.94412       -1.62200
H          8.05804        1.19533       -1.78413
C          6.64876       -0.37871       -1.36218
H          7.40966       -1.15394       -1.32352
C          5.31167       -0.73069       -1.15176
C          3.62647        2.71760       -1.52631
H          4.07151        3.69679       -1.72566
H          3.06985        2.78202       -0.58333
H          2.89230        2.51149       -2.31518
C          4.89793       -2.15396       -0.87594
H          5.76950       -2.81497       -0.86774
H          4.19765       -2.52253       -1.63569
H          4.39060       -2.24539        0.09236
