# Supplementary material for: Ligand substituents modulate excited-state lifetime and energy-transfer reactivity in Cu(i) photosensitizers supported by salicylaldimine and isocyanide ligands
Source: Chem Sci. 2025 Oct 27;16(47):22527–35. doi: 10.1039/d5sc07286g (PMC12557405; doi:10.1039/d5sc07286g)
Supplement: SC-016-D5SC07286G-s006 [file SC-016-D5SC07286G-s006.xyz]

60

Cu        -0.95325       -0.75830       -0.04477
O         -2.03256       -2.39480        0.20064
N         -2.55422        0.48070       -0.19987
N          2.07049       -0.48860       -0.02325
C          4.21036       -1.52889       -0.38449
C         -3.77556        0.01799       -0.09084
H         -4.59136        0.74669       -0.17480
C         -2.38674        1.88549       -0.32624
C          3.45520       -0.39811        0.00863
C         -1.48042        2.38896       -1.27517
H         -0.93827        1.69013       -1.90668
C         -3.31967       -2.46928        0.24203
C          3.52471       -2.82235       -0.80859
H          2.56213       -2.55362       -1.25939
C         -5.61607       -1.53917        0.16036
H         -6.26529       -0.67107        0.05231
C         -4.20733       -1.33248        0.10431
C          4.03872        0.81854        0.43489
C         -1.29514        3.76168       -1.42133
H         -0.59946        4.12486       -2.17599
C         -2.87249        4.17458        0.33875
H         -3.41017        4.86063        0.99036
C         -3.07398        2.79889        0.48832
H         -3.74249        2.43263        1.26293
C         -1.98782        4.68498       -0.61898
C          0.89987       -0.58307       -0.04253
C          5.60296       -1.41006       -0.32661
H          6.22363       -2.25019       -0.62076
C         -5.30677       -3.90067        0.48357
H         -5.73003       -4.89260        0.63084
C         -6.17159       -2.78758        0.34560
H         -7.24930       -2.91617        0.38568
C         -3.93674       -3.74885        0.43424
H         -3.26969       -4.60011        0.53891
C          5.43607        0.87132        0.47264
H          5.92827        1.78394        0.79296
C          3.17242        1.99332        0.87315
H          2.22665        1.93001        0.32254
C         -1.78099        6.17301       -0.79176
H         -0.71970        6.44406       -0.72314
H         -2.32048        6.74206       -0.02703
H         -2.13777        6.51524       -1.77235
C          6.20999       -0.22794        0.09912
H          7.29431       -0.16135        0.13534
C          3.22382       -3.70407        0.42446
H          4.15505       -4.01354        0.91520
H          2.67940       -4.60649        0.12242
H          2.61075       -3.17459        1.16153
C          4.31096       -3.61619       -1.86586
H          4.57149       -2.99349       -2.72954
H          3.70146       -4.45368       -2.22382
H          5.23672       -4.04138       -1.45970
C          2.83695        1.88544        2.37780
H          2.34505        0.93600        2.61575
H          2.16432        2.69811        2.67698
H          3.74878        1.95540        2.98392
C          3.78985        3.36504        0.55122
H          4.67873        3.57152        1.15947
H          3.06106        4.15494        0.76578
H          4.07369        3.44334       -0.50463
