# Supplementary material for: Ligand substituents modulate excited-state lifetime and energy-transfer reactivity in Cu(i) photosensitizers supported by salicylaldimine and isocyanide ligands
Source: Chem Sci. 2025 Oct 27;16(47):22527–35. doi: 10.1039/d5sc07286g (PMC12557405; doi:10.1039/d5sc07286g)
Supplement: SC-016-D5SC07286G-s007 [file SC-016-D5SC07286G-s007.xyz]

74

Cu         1.31145       -0.32606       -0.33382
O          2.28218       -1.70155       -1.39869
N         -1.71640       -0.30293       -0.13525
N          2.98363        0.62550        0.28295
C         -3.41712        1.93117       -0.82552
C         -2.70100       -2.89624        0.65142
C          2.90922        1.78883        1.09556
C         -3.08777       -0.48383       -0.08085
C         -3.93785        0.59660       -0.41659
C         -2.87213       -3.56050        1.87974
H         -3.63355       -3.21100        2.57374
C         -3.59013       -1.75270        0.30370
C         -0.87695       -4.42365        0.09936
C         -2.08898        3.93033       -0.38264
C          0.20333       -4.86713       -0.86087
C         -1.70911       -3.34305       -0.22977
H         -1.57741       -2.85153       -1.19023
C         -3.83954        2.49518       -2.04254
H         -4.50759        1.92906       -2.68789
C         -2.54427        2.65778       -0.00663
H         -2.22441        2.23879        0.94441
C         -1.06772       -5.05775        1.33180
H         -0.42457       -5.89448        1.60094
C          3.55851       -1.76587       -1.57797
C         -2.52098        4.45997       -1.60332
H         -2.16907        5.44487       -1.90708
C         -4.98230       -1.90731        0.35762
H         -5.38663       -2.87415        0.64275
C         -3.39477        3.75694       -2.44750
C         -2.06140       -4.64295        2.23303
C         -5.32119        0.37478       -0.36586
H         -5.98895        1.19429       -0.61503
C          2.70821        4.08219        2.76284
C         -5.84025       -0.85985        0.02277
H         -6.91625       -1.00688        0.06307
C          4.51240       -0.85409       -0.97965
C          4.16854        0.23946       -0.12201
H          5.02874        0.81019        0.24887
C         -1.16123        4.70792        0.52406
C         -0.54549       -0.25194       -0.18543
C          4.09456       -2.79990       -2.41381
H          3.37933       -3.48012       -2.86813
C         -3.82634        4.34907       -3.77076
C         -2.23717       -5.34989        3.55893
C          3.61815        2.96180        0.79303
H          4.22667        3.00691       -0.10624
C          3.51442        4.08617        1.61797
H          4.06694        4.98625        1.35537
C          2.07787        1.78482        2.22862
H          1.51653        0.88504        2.46586
C          1.99017        2.90781        3.04806
H          1.35165        2.87168        3.92912
C          2.61186        5.29068        3.66672
H          3.05742        5.09035        4.65033
H          1.56864        5.58365        3.83988
H          3.13388        6.15257        3.23741
C          5.44914       -2.93196       -2.63922
H          5.80863       -3.73300       -3.28252
C          5.90202       -1.03302       -1.23817
H          6.60197       -0.33871       -0.77481
C          6.37863       -2.04278       -2.04761
H          7.44360       -2.15394       -2.22934
H         -0.22722       -5.20079       -1.81415
H          0.89262       -4.04314       -1.08435
H          0.78563       -5.69796       -0.44844
H         -1.66068        4.97773        1.46397
H         -0.27216        4.12230        0.78640
H         -0.82505        5.63531        0.04865
H         -2.98474        4.40532       -4.47355
H         -4.61114        3.74768       -4.24159
H         -4.21196        5.36841       -3.64604
H         -2.45800       -6.41546        3.41650
H         -1.32602       -5.28807        4.16765
H         -3.05667       -4.91350        4.13985
