# Supplementary material for: Ligand substituents modulate excited-state lifetime and energy-transfer reactivity in Cu(i) photosensitizers supported by salicylaldimine and isocyanide ligands
Source: Chem Sci. 2025 Oct 27;16(47):22527–35. doi: 10.1039/d5sc07286g (PMC12557405; doi:10.1039/d5sc07286g)
Supplement: SC-016-D5SC07286G-s008 [file SC-016-D5SC07286G-s008.xyz]

110

Cu        -0.03112        1.72882       -0.63188
O         -0.43911        2.77147       -2.26268
N         -0.19470       -1.27394       -0.21768
N          0.50008        3.35052        0.47469
C         -2.77588       -2.48010        0.26114
C          2.27656       -2.76854       -0.40105
C          0.82621        3.22483        1.85141
C         -0.25120       -2.64776       -0.06100
C         -1.50700       -3.25814        0.17242
C          3.32783       -2.98570        0.50029
H          3.12911       -3.56822        1.39572
C          0.94850       -3.39563       -0.14301
C          3.77557       -1.47013       -1.82856
C         -4.16167       -0.78673        1.34581
C          3.99630       -0.65471       -3.11910
C          2.51096       -2.01023       -1.55576
H          1.69501       -1.85943       -2.25611
C         -3.82974       -2.78002       -0.61228
H         -3.67443       -3.54716       -1.36584
C         -2.95154       -1.48472        1.23095
H         -2.13340       -1.26932        1.91197
C          4.80107       -1.70425       -0.89725
H          5.78122       -1.29113       -1.09152
C         -0.33230        4.04842       -2.40779
C         -5.19112       -1.10979        0.44642
H         -6.12824       -0.57523        0.51760
C          0.86030       -4.78410        0.02839
H          1.76971       -5.37413       -0.03952
C         -5.05216       -2.09725       -0.54163
C          4.60529       -2.45454        0.27315
C         -1.53566       -4.65199        0.31573
H         -2.49074       -5.13507        0.50082
C          1.50299        2.89700        4.59351
C         -0.36634       -5.40942        0.25079
H         -0.41115       -6.48842        0.37203
C          0.11255        4.95367       -1.36757
C          0.47540        4.55464       -0.04167
H          0.78505        5.38112        0.60992
C         -4.32131        0.29069        2.43768
C         -0.13976       -0.11113       -0.36390
C         -0.66719        4.63529       -3.67244
H         -1.00427        3.95551       -4.45024
C         -6.17774       -2.44161       -1.53784
C          5.73026       -2.70592        1.29782
C          0.29603        4.07964        2.83080
H         -0.40979        4.85506        2.54526
C          0.63489        3.91352        4.17721
H          0.20189        4.58419        4.91696
C          1.68246        2.18928        2.26399
H          2.08949        1.51370        1.51666
C         -5.68615       -2.17316       -2.98172
H         -5.41298       -1.11968       -3.11390
H         -6.47708       -2.41370       -3.70361
H         -4.80915       -2.77919       -3.23403
C          2.01677        2.03719        3.60730
H          2.69153        1.23337        3.89680
C          1.87420        2.71955        6.04861
H          2.95155        2.86040        6.20726
H          1.62477        1.71301        6.40857
H          1.34899        3.44005        6.68481
C          7.06781       -2.06363        0.87938
H          7.43534       -2.46373       -0.07307
H          7.82886       -2.27459        1.63997
H          6.98929       -0.97395        0.78713
C         -0.56635        5.99208       -3.89956
H         -0.83035        6.39185       -4.87697
C          0.20256        6.34730       -1.65026
H          0.54191        7.00970       -0.85468
C         -0.12510        6.87318       -2.88232
H         -0.04862        7.94030       -3.06959
C         -4.10934       -0.35156        3.83092
H         -3.11114       -0.79130        3.93130
H         -4.84542       -1.14364        4.01493
H         -4.21923        0.40534        4.61789
C         -3.26789        1.40428        2.22185
H         -3.36872        2.17737        2.99396
H         -3.39593        1.88198        1.24348
H         -2.24447        1.01865        2.27351
C          5.96012       -4.22959        1.45169
H          5.06041       -4.74576        1.80426
H          6.75996       -4.42243        2.17795
H          6.25291       -4.68047        0.49586
C          3.64837       -1.52910       -4.34915
H          4.28279       -2.42305       -4.38913
H          3.80383       -0.95925       -5.27380
H          2.60391       -1.85860       -4.33627
C          5.45400       -0.17727       -3.27483
H          5.75881        0.48681       -2.45725
H          5.55421        0.38826       -4.20857
H          6.15990       -1.01561       -3.32019
C         -6.55594       -3.93655       -1.39627
H         -5.70566       -4.59535       -1.60428
H         -7.35629       -4.19476       -2.10135
H         -6.91159       -4.15730       -0.38256
C          5.32229       -2.11075        2.66803
H          5.16235       -1.02855        2.59242
H          6.11166       -2.28683        3.40996
H          4.39918       -2.56014        3.05026
C          3.08145        0.59399       -3.10343
H          2.02054        0.33076       -3.04323
H          3.22328        1.18180       -4.01882
H          3.31294        1.24080       -2.24902
C         -5.71700        0.94544        2.42405
H         -6.51615        0.21604        2.60356
H         -5.92208        1.45547        1.47538
H         -5.77451        1.69803        3.21925
C         -7.45155       -1.60508       -1.30493
H         -7.87390       -1.76886       -0.30622
H         -8.21632       -1.89211       -2.03629
H         -7.26612       -0.53161       -1.42859
