# Supplementary material for: Ligand substituents modulate excited-state lifetime and energy-transfer reactivity in Cu(i) photosensitizers supported by salicylaldimine and isocyanide ligands
Source: Chem Sci. 2025 Oct 27;16(47):22527–35. doi: 10.1039/d5sc07286g (PMC12557405; doi:10.1039/d5sc07286g)
Supplement: SC-016-D5SC07286G-s009 [file SC-016-D5SC07286G-s009.cif]

# Supplementary Information (SI) for Chemical Science.
# This journal is © The Royal Society of Chemistry 2025

####################################################################### 
# 
# This file contains crystal structure data downloaded from the 
# Cambridge Structural Database (CSD) hosted by the Cambridge 
# Crystallographic Data Centre (CCDC).
# 
# Full information about CCDC data access policies and citation 
# guidelines are available at http://www.ccdc.cam.ac.uk/access/V1 
# 
# Audit and citation data items may have been added by the CCDC. 
# Please retain this information to preserve the provenance of 
# this file and to allow appropriate attribution of the data. 
# 
#######################################################################

data_Cu1
_database_code_depnum_ccdc_archive 'CCDC 2453584'
loop_
_audit_author_name
_audit_author_address
'Thomas Teets'
;University of Houston
United States of America
;
_audit_update_record             
;
2025-05-23 deposited with the CCDC.	2025-10-17 downloaded from the CCDC.
;

_audit_creation_method           SHELXL-2018/3
_shelx_SHELXL_version_number     2018/3
_chemical_name_systematic        ?
_chemical_name_common            ?
_chemical_melting_point          ?
_chemical_formula_moiety         ?
_chemical_formula_sum            'C23 H21 Cu N2 O'
_chemical_formula_weight         404.96

loop_
_atom_type_symbol
_atom_type_description
_atom_type_scat_dispersion_real
_atom_type_scat_dispersion_imag
_atom_type_scat_source
C C 0.0033 0.0016 'International Tables Vol C Tables 4.2.6.8 and 6.1.1.4'
H H 0.0000 0.0000 'International Tables Vol C Tables 4.2.6.8 and 6.1.1.4'
N N 0.0061 0.0033 'International Tables Vol C Tables 4.2.6.8 and 6.1.1.4'
O O 0.0106 0.0060 'International Tables Vol C Tables 4.2.6.8 and 6.1.1.4'
Cu Cu 0.3201 1.2651 'International Tables Vol C Tables 4.2.6.8 and 6.1.1.4'

_space_group_crystal_system      monoclinic
_space_group_IT_number           14
_space_group_name_H-M_alt        'P 21/c'
_space_group_name_Hall           '-P 2ybc'

_shelx_space_group_comment       
; 
The symmetry employed for this shelxl refinement is uniquely defined 
by the following loop, which should always be used as a source of 
symmetry information in preference to the above space-group names. 
They are only intended as comments. 
;

loop_
_space_group_symop_operation_xyz
'x, y, z'
'-x, y+1/2, -z+1/2'
'-x, -y, -z'
'x, -y-1/2, z-1/2'

_cell_length_a                   10.261(4)
_cell_length_b                   26.202(9)
_cell_length_c                   7.141(2)
_cell_angle_alpha                90
_cell_angle_beta                 90.436(5)
_cell_angle_gamma                90
_cell_volume                     1919.9(11)
_cell_formula_units_Z            4
_cell_measurement_temperature    123(2)
_cell_measurement_reflns_used    4952
_cell_measurement_theta_min      2.52
_cell_measurement_theta_max      27.42

_exptl_crystal_description       needle
_exptl_crystal_colour            yellow
_exptl_crystal_density_meas      ?
_exptl_crystal_density_method    ?
_exptl_crystal_density_diffrn    1.401
_exptl_crystal_F_000             840
_exptl_transmission_factor_min   ?
_exptl_transmission_factor_max   ?
_exptl_crystal_size_max          0.420
_exptl_crystal_size_mid          0.100
_exptl_crystal_size_min          0.060
_exptl_absorpt_coefficient_mu    1.152
_shelx_estimated_absorpt_T_min   0.643
_shelx_estimated_absorpt_T_max   0.934
_exptl_absorpt_correction_type   multi-scan
_exptl_absorpt_correction_T_min  0.6532
_exptl_absorpt_correction_T_max  0.7456
_exptl_absorpt_process_details   sadabs
_exptl_absorpt_special_details   ?
_diffrn_ambient_temperature      123(2)
_diffrn_radiation_wavelength     0.71073
_diffrn_radiation_type           MoK\a
_diffrn_source                   ?
_diffrn_measurement_device_type  'Bruker APEX-II CCD'
_diffrn_measurement_method       '\f and \w scans'
_diffrn_detector_area_resol_mean ?
_diffrn_reflns_number            11176
_diffrn_reflns_av_unetI/netI     0.0296
_diffrn_reflns_av_R_equivalents  0.0260
_diffrn_reflns_limit_h_min       -12
_diffrn_reflns_limit_h_max       13
_diffrn_reflns_limit_k_min       -30
_diffrn_reflns_limit_k_max       33
_diffrn_reflns_limit_l_min       -9
_diffrn_reflns_limit_l_max       8
_diffrn_reflns_theta_min         1.554
_diffrn_reflns_theta_max         27.102
_diffrn_reflns_theta_full        25.242
_diffrn_measured_fraction_theta_max 0.995
_diffrn_measured_fraction_theta_full 0.997
_diffrn_reflns_Laue_measured_fraction_max 0.995
_diffrn_reflns_Laue_measured_fraction_full 0.997
_diffrn_reflns_point_group_measured_fraction_max 0.995
_diffrn_reflns_point_group_measured_fraction_full 0.997
_reflns_number_total             4215
_reflns_number_gt                3551
_reflns_threshold_expression     'I > 2\s(I)'
_reflns_Friedel_coverage         0.000
_reflns_Friedel_fraction_max     .
_reflns_Friedel_fraction_full    .

_reflns_special_details          
; 
 Reflections were merged by SHELXL according to the crystal 
 class for the calculation of statistics and refinement. 
  
 _reflns_Friedel_fraction is defined as the number of unique 
 Friedel pairs measured divided by the number that would be 
 possible theoretically, ignoring centric projections and 
 systematic absences. 
;

_computing_data_collection       'Bruker APEX2'
_computing_cell_refinement       'Bruker SAINT'
_computing_data_reduction        'Bruker SAINT'
_computing_structure_solution    'SHELXT 2018/2 (Sheldrick, 2018)'
_computing_structure_refinement  'SHELXL-2018/3 (Sheldrick, 2018)'
_computing_molecular_graphics    'Bruker SHELXTL'
_computing_publication_material  'Bruker SHELXTL'
_refine_special_details          ?
_refine_ls_structure_factor_coef Fsqd
_refine_ls_matrix_type           full
_refine_ls_weighting_scheme      calc
_refine_ls_weighting_details     
'w=1/[\s^2^(Fo^2^)+(0.0346P)^2^+0.6233P] where P=(Fo^2^+2Fc^2^)/3'
_atom_sites_solution_primary     ?
_atom_sites_solution_secondary   ?
_atom_sites_solution_hydrogens   geom
_refine_ls_hydrogen_treatment    constr
_refine_ls_extinction_method     none
_refine_ls_extinction_coef       .
_refine_ls_number_reflns         4215
_refine_ls_number_parameters     247
_refine_ls_number_restraints     0
_refine_ls_R_factor_all          0.0350
_refine_ls_R_factor_gt           0.0277
_refine_ls_wR_factor_ref         0.0725
_refine_ls_wR_factor_gt          0.0692
_refine_ls_goodness_of_fit_ref   1.033
_refine_ls_restrained_S_all      1.033
_refine_ls_shift/su_max          0.001
_refine_ls_shift/su_mean         0.000

loop_
_atom_site_label
_atom_site_type_symbol
_atom_site_fract_x
_atom_site_fract_y
_atom_site_fract_z
_atom_site_U_iso_or_equiv
_atom_site_adp_type
_atom_site_occupancy
_atom_site_site_symmetry_order
_atom_site_calc_flag
_atom_site_refinement_flags_posn
_atom_site_refinement_flags_adp
_atom_site_refinement_flags_occupancy
_atom_site_disorder_assembly
_atom_site_disorder_group
O1 O 0.53149(11) 0.83692(4) 0.51940(16) 0.0214(3) Uani 1 1 d . . . . .
Cu1 Cu 0.56015(2) 0.76394(2) 0.51670(3) 0.02017(7) Uani 1 1 d . . . . .
N1 N 0.74217(13) 0.76653(5) 0.61142(19) 0.0176(3) Uani 1 1 d . . . . .
N2 N 0.39893(13) 0.67454(5) 0.4044(2) 0.0200(3) Uani 1 1 d . . . . .
C1 C 0.79709(16) 0.80934(6) 0.6595(2) 0.0192(3) Uani 1 1 d . . . . .
H1 H 0.883644 0.807162 0.707047 0.023 Uiso 1 1 calc R U . . .
C11 C 0.82083(16) 0.72155(6) 0.6253(2) 0.0177(3) Uani 1 1 d . . . . .
C12 C 0.76127(17) 0.67620(6) 0.6811(2) 0.0201(3) Uani 1 1 d . . . . .
H12 H 0.670664 0.675732 0.707445 0.024 Uiso 1 1 calc R U . . .
C13 C 0.83383(17) 0.63196(6) 0.6981(2) 0.0231(4) Uani 1 1 d . . . . .
H13 H 0.792307 0.601496 0.738194 0.028 Uiso 1 1 calc R U . . .
C14 C 0.96531(18) 0.63103(7) 0.6581(2) 0.0247(4) Uani 1 1 d . . . . .
C15 C 1.02368(17) 0.67612(7) 0.6001(2) 0.0262(4) Uani 1 1 d . . . . .
H15 H 1.113990 0.676310 0.571758 0.031 Uiso 1 1 calc R U . . .
C16 C 0.95196(17) 0.72114(7) 0.5826(2) 0.0224(4) Uani 1 1 d . . . . .
H16 H 0.993298 0.751520 0.541364 0.027 Uiso 1 1 calc R U . . .
C17 C 1.0411(2) 0.58168(7) 0.6705(3) 0.0356(5) Uani 1 1 d . . . . .
H17A H 1.028040 0.562037 0.555095 0.053 Uiso 1 1 calc R U . . .
H17B H 1.010346 0.561740 0.777544 0.053 Uiso 1 1 calc R U . . .
H17C H 1.133996 0.589256 0.686899 0.053 Uiso 1 1 calc R U . . .
C21 C 0.61412(16) 0.87081(6) 0.5799(2) 0.0187(3) Uani 1 1 d . . . . .
C22 C 0.57723(18) 0.92327(6) 0.5777(2) 0.0236(4) Uani 1 1 d . . . . .
H22 H 0.492037 0.932238 0.536367 0.028 Uiso 1 1 calc R U . . .
C23 C 0.66091(19) 0.96106(6) 0.6334(3) 0.0284(4) Uani 1 1 d . . . . .
H23 H 0.633187 0.995614 0.627438 0.034 Uiso 1 1 calc R U . . .
C24 C 0.7864(2) 0.94986(7) 0.6989(3) 0.0298(4) Uani 1 1 d . . . . .
H24 H 0.843861 0.976391 0.736954 0.036 Uiso 1 1 calc R U . . .
C25 C 0.82463(18) 0.89983(6) 0.7072(2) 0.0248(4) Uani 1 1 d . . . . .
H25 H 0.909313 0.891889 0.753343 0.030 Uiso 1 1 calc R U . . .
C26 C 0.74141(16) 0.85952(6) 0.6488(2) 0.0192(3) Uani 1 1 d . . . . .
C30 C 0.45805(16) 0.71031(6) 0.4474(2) 0.0209(3) Uani 1 1 d . . . . .
C31 C 0.34024(16) 0.62802(6) 0.3567(2) 0.0210(3) Uani 1 1 d . . . . .
C32 C 0.38069(17) 0.58454(6) 0.4548(2) 0.0239(4) Uani 1 1 d . . . . .
C33 C 0.32279(19) 0.53857(7) 0.4055(3) 0.0314(4) Uani 1 1 d . . . . .
H33 H 0.346805 0.508256 0.470063 0.038 Uiso 1 1 calc R U . . .
C34 C 0.2308(2) 0.53633(7) 0.2640(3) 0.0362(5) Uani 1 1 d . . . . .
H34 H 0.192769 0.504459 0.231484 0.043 Uiso 1 1 calc R U . . .
C35 C 0.19343(18) 0.57988(8) 0.1689(3) 0.0348(5) Uani 1 1 d . . . . .
H35 H 0.129760 0.577506 0.072043 0.042 Uiso 1 1 calc R U . . .
C36 C 0.24748(17) 0.62737(7) 0.2126(3) 0.0264(4) Uani 1 1 d . . . . .
C37 C 0.4855(2) 0.58796(7) 0.6016(3) 0.0328(4) Uani 1 1 d . . . . .
H37A H 0.496645 0.554591 0.661537 0.049 Uiso 1 1 calc R U . . .
H37B H 0.460761 0.613270 0.695888 0.049 Uiso 1 1 calc R U . . .
H37C H 0.567503 0.598259 0.543224 0.049 Uiso 1 1 calc R U . . .
C38 C 0.21184(19) 0.67494(8) 0.1084(3) 0.0363(5) Uani 1 1 d . . . . .
H38A H 0.287442 0.687056 0.038134 0.055 Uiso 1 1 calc R U . . .
H38B H 0.184815 0.701280 0.197485 0.055 Uiso 1 1 calc R U . . .
H38C H 0.139923 0.667657 0.021383 0.055 Uiso 1 1 calc R U . . .

loop_
_atom_site_aniso_label
_atom_site_aniso_U_11
_atom_site_aniso_U_22
_atom_site_aniso_U_33
_atom_site_aniso_U_23
_atom_site_aniso_U_13
_atom_site_aniso_U_12
O1 0.0219(6) 0.0173(6) 0.0249(6) -0.0006(5) -0.0001(5) 0.0003(4)
Cu1 0.01930(12) 0.01525(11) 0.02594(13) -0.00196(8) -0.00057(8) -0.00113(8)
N1 0.0205(7) 0.0157(6) 0.0167(7) -0.0001(5) 0.0009(5) 0.0002(5)
N2 0.0189(7) 0.0185(7) 0.0227(7) -0.0011(6) 0.0004(6) 0.0019(6)
C1 0.0220(8) 0.0205(8) 0.0152(8) 0.0001(6) -0.0009(6) -0.0010(6)
C11 0.0220(8) 0.0179(7) 0.0133(8) -0.0014(6) -0.0022(6) 0.0015(6)
C12 0.0221(8) 0.0199(8) 0.0183(8) -0.0005(6) 0.0031(6) 0.0018(6)
C13 0.0309(9) 0.0187(8) 0.0198(9) 0.0009(7) 0.0015(7) 0.0021(7)
C14 0.0303(9) 0.0257(9) 0.0180(9) -0.0021(7) -0.0020(7) 0.0084(7)
C15 0.0202(9) 0.0332(9) 0.0251(9) -0.0040(8) 0.0010(7) 0.0054(7)
C16 0.0233(9) 0.0236(8) 0.0203(9) -0.0012(7) -0.0001(7) -0.0016(7)
C17 0.0381(11) 0.0340(10) 0.0347(11) -0.0006(9) -0.0014(9) 0.0168(9)
C21 0.0258(9) 0.0159(7) 0.0146(8) -0.0006(6) 0.0036(6) -0.0013(6)
C22 0.0312(10) 0.0192(8) 0.0204(9) 0.0010(7) 0.0039(7) 0.0036(7)
C23 0.0438(11) 0.0146(8) 0.0267(10) -0.0002(7) 0.0043(8) 0.0014(7)
C24 0.0420(11) 0.0187(8) 0.0288(10) -0.0037(7) -0.0007(8) -0.0087(8)
C25 0.0306(9) 0.0229(8) 0.0209(9) -0.0025(7) -0.0026(7) -0.0049(7)
C26 0.0255(9) 0.0172(7) 0.0149(8) -0.0006(6) 0.0011(6) -0.0018(6)
C30 0.0197(8) 0.0185(8) 0.0244(9) 0.0001(7) -0.0006(7) 0.0042(7)
C31 0.0187(8) 0.0193(8) 0.0249(9) -0.0054(7) 0.0042(7) -0.0018(6)
C32 0.0259(9) 0.0206(8) 0.0253(9) -0.0014(7) 0.0074(7) 0.0000(7)
C33 0.0369(10) 0.0205(9) 0.0369(11) -0.0023(8) 0.0124(8) -0.0020(8)
C34 0.0363(11) 0.0277(10) 0.0446(12) -0.0150(9) 0.0127(9) -0.0130(8)
C35 0.0250(10) 0.0440(11) 0.0354(11) -0.0144(9) -0.0004(8) -0.0085(8)
C36 0.0189(8) 0.0303(9) 0.0299(10) -0.0056(8) 0.0015(7) -0.0005(7)
C37 0.0421(12) 0.0263(9) 0.0299(10) 0.0036(8) -0.0034(8) 0.0039(8)
C38 0.0283(10) 0.0403(11) 0.0403(12) 0.0009(9) -0.0115(9) 0.0049(8)

_geom_special_details            
; 
 All esds (except the esd in the dihedral angle between two l.s. planes) 
 are estimated using the full covariance matrix.  The cell esds are taken 
 into account individually in the estimation of esds in distances, angles 
 and torsion angles; correlations between esds in cell parameters are only 
 used when they are defined by crystal symmetry.  An approximate (isotropic) 
 treatment of cell esds is used for estimating esds involving l.s. planes. 
;

loop_
_geom_bond_atom_site_label_1
_geom_bond_atom_site_label_2
_geom_bond_distance
_geom_bond_site_symmetry_2
_geom_bond_publ_flag
O1 C21 1.299(2) . ?
O1 Cu1 1.9347(13) . ?
Cu1 C30 1.8190(17) . ?
Cu1 N1 1.9827(15) . ?
N1 C1 1.300(2) . ?
N1 C11 1.431(2) . ?
N2 C30 1.157(2) . ?
N2 C31 1.400(2) . ?
C1 C26 1.435(2) . ?
C11 C16 1.382(2) . ?
C11 C12 1.396(2) . ?
C12 C13 1.383(2) . ?
C13 C14 1.381(3) . ?
C14 C15 1.389(3) . ?
C14 C17 1.511(2) . ?
C15 C16 1.395(2) . ?
C21 C26 1.423(2) . ?
C21 C22 1.426(2) . ?
C22 C23 1.368(3) . ?
C23 C24 1.397(3) . ?
C24 C25 1.370(2) . ?
C25 C26 1.419(2) . ?
C31 C36 1.396(2) . ?
C31 C32 1.399(2) . ?
C32 C33 1.387(2) . ?
C32 C37 1.498(3) . ?
C33 C34 1.379(3) . ?
C34 C35 1.381(3) . ?
C35 C36 1.397(3) . ?
C36 C38 1.496(3) . ?

loop_
_geom_angle_atom_site_label_1
_geom_angle_atom_site_label_2
_geom_angle_atom_site_label_3
_geom_angle
_geom_angle_site_symmetry_1
_geom_angle_site_symmetry_3
_geom_angle_publ_flag
C21 O1 Cu1 125.45(11) . . ?
C30 Cu1 O1 132.76(6) . . ?
C30 Cu1 N1 131.17(6) . . ?
O1 Cu1 N1 96.07(5) . . ?
C1 N1 C11 116.67(14) . . ?
C1 N1 Cu1 121.66(11) . . ?
C11 N1 Cu1 121.65(10) . . ?
C30 N2 C31 173.46(16) . . ?
N1 C1 C26 127.19(15) . . ?
C16 C11 C12 119.05(15) . . ?
C16 C11 N1 122.72(15) . . ?
C12 C11 N1 118.22(15) . . ?
C13 C12 C11 120.14(16) . . ?
C14 C13 C12 121.52(16) . . ?
C13 C14 C15 118.07(15) . . ?
C13 C14 C17 120.40(17) . . ?
C15 C14 C17 121.49(17) . . ?
C14 C15 C16 121.15(17) . . ?
C11 C16 C15 120.04(16) . . ?
O1 C21 C26 124.57(14) . . ?
O1 C21 C22 118.87(15) . . ?
C26 C21 C22 116.56(15) . . ?
C23 C22 C21 121.91(17) . . ?
C22 C23 C24 121.34(16) . . ?
C25 C24 C23 118.58(16) . . ?
C24 C25 C26 121.88(17) . . ?
C25 C26 C21 119.70(15) . . ?
C25 C26 C1 115.32(15) . . ?
C21 C26 C1 124.95(14) . . ?
N2 C30 Cu1 176.32(14) . . ?
C36 C31 C32 123.86(16) . . ?
C36 C31 N2 118.64(15) . . ?
C32 C31 N2 117.49(15) . . ?
C33 C32 C31 117.06(17) . . ?
C33 C32 C37 122.22(16) . . ?
C31 C32 C37 120.68(15) . . ?
C34 C33 C32 120.83(18) . . ?
C33 C34 C35 120.76(17) . . ?
C34 C35 C36 121.20(18) . . ?
C31 C36 C35 116.29(17) . . ?
C31 C36 C38 121.26(16) . . ?
C35 C36 C38 122.42(17) . . ?

_refine_diff_density_max         0.319
_refine_diff_density_min         -0.272
_refine_diff_density_rms         0.054

_shelx_res_file                  
; 
TITL sc10_a.res in P2(1)/c 
    sc10.res 
    created by SHELXL-2018/3 at 11:19:36 on 13-Feb-2024 
REM Old TITL sc10 in P2(1)/c 
REM SHELXT solution in P2(1)/c: R1 0.087, Rweak 0.003, Alpha 0.040 
REM <I/s>   0.283 for  100 systematic absences,  Orientation as input 
REM Formula found by SHELXT:  C23 N2 O Cu 
  
CELL  0.71073  10.2608  26.2021   7.1414   90.000   90.436   90.000 
ZERR    4.000   0.0035   0.0087   0.0024    0.000    0.005    0.000 
LATT  1 
SYMM -X, 1/2+Y, 1/2-Z 
SFAC C H N O CU 
UNIT 92 84 8 4 4 
TEMP -149.960 
SIZE 0.06 0.10 0.42 
L.S. 16 
BOND 
LIST 4 
FMAP 2 
PLAN 20 
acta 
WGHT    0.034600    0.623300 
FVAR       0.28342 
O1    4    0.531493    0.836915    0.519397    11.00000    0.02193    0.01731 = 
         0.02493   -0.00062   -0.00007    0.00031 
CU1   5    0.560149    0.763941    0.516702    11.00000    0.01930    0.01525 = 
         0.02594   -0.00196   -0.00057   -0.00113 
N1    3    0.742166    0.766526    0.611419    11.00000    0.02047    0.01572 = 
         0.01667   -0.00008    0.00091    0.00024 
N2    3    0.398925    0.674543    0.404363    11.00000    0.01895    0.01845 = 
         0.02270   -0.00107    0.00039    0.00188 
C1    1    0.797094    0.809337    0.659528    11.00000    0.02198    0.02052 = 
         0.01522    0.00007   -0.00093   -0.00101 
AFIX  43 
H1    2    0.883644    0.807162    0.707047    11.00000   -1.20000 
AFIX   0 
C11   1    0.820834    0.721547    0.625339    11.00000    0.02195    0.01790 = 
         0.01326   -0.00138   -0.00218    0.00153 
C12   1    0.761269    0.676202    0.681104    11.00000    0.02215    0.01991 = 
         0.01832   -0.00055    0.00310    0.00178 
AFIX  43 
H12   2    0.670664    0.675732    0.707445    11.00000   -1.20000 
AFIX   0 
C13   1    0.833834    0.631958    0.698099    11.00000    0.03089    0.01867 = 
         0.01979    0.00094    0.00155    0.00206 
AFIX  43 
H13   2    0.792307    0.601496    0.738194    11.00000   -1.20000 
AFIX   0 
C14   1    0.965305    0.631026    0.658130    11.00000    0.03035    0.02569 = 
         0.01802   -0.00205   -0.00200    0.00840 
C15   1    1.023677    0.676123    0.600070    11.00000    0.02024    0.03318 = 
         0.02515   -0.00396    0.00104    0.00535 
AFIX  43 
H15   2    1.113990    0.676310    0.571758    11.00000   -1.20000 
AFIX   0 
C16   1    0.951960    0.721135    0.582628    11.00000    0.02325    0.02356 = 
         0.02026   -0.00123   -0.00015   -0.00163 
AFIX  43 
H16   2    0.993298    0.751520    0.541364    11.00000   -1.20000 
AFIX   0 
C17   1    1.041079    0.581679    0.670504    11.00000    0.03811    0.03404 = 
         0.03467   -0.00064   -0.00137    0.01680 
AFIX 137 
H17A  2    1.028040    0.562037    0.555095    11.00000   -1.50000 
H17B  2    1.010346    0.561740    0.777544    11.00000   -1.50000 
H17C  2    1.133996    0.589256    0.686899    11.00000   -1.50000 
AFIX   0 
C21   1    0.614121    0.870814    0.579868    11.00000    0.02578    0.01589 = 
         0.01457   -0.00062    0.00360   -0.00130 
C22   1    0.577225    0.923270    0.577705    11.00000    0.03123    0.01918 = 
         0.02042    0.00096    0.00393    0.00356 
AFIX  43 
H22   2    0.492037    0.932238    0.536367    11.00000   -1.20000 
AFIX   0 
C23   1    0.660910    0.961056    0.633414    11.00000    0.04381    0.01459 = 
         0.02674   -0.00016    0.00426    0.00140 
AFIX  43 
H23   2    0.633187    0.995614    0.627438    11.00000   -1.20000 
AFIX   0 
C24   1    0.786356    0.949865    0.698941    11.00000    0.04198    0.01866 = 
         0.02877   -0.00366   -0.00075   -0.00865 
AFIX  43 
H24   2    0.843861    0.976391    0.736954    11.00000   -1.20000 
AFIX   0 
C25   1    0.824634    0.899829    0.707192    11.00000    0.03057    0.02293 = 
         0.02085   -0.00248   -0.00259   -0.00490 
AFIX  43 
H25   2    0.909313    0.891889    0.753343    11.00000   -1.20000 
AFIX   0 
C26   1    0.741414    0.859516    0.648771    11.00000    0.02551    0.01721 = 
         0.01488   -0.00063    0.00112   -0.00182 
C30   1    0.458046    0.710313    0.447447    11.00000    0.01974    0.01853 = 
         0.02441    0.00009   -0.00058    0.00418 
C31   1    0.340245    0.628021    0.356662    11.00000    0.01874    0.01927 = 
         0.02492   -0.00540    0.00420   -0.00177 
C32   1    0.380693    0.584539    0.454841    11.00000    0.02590    0.02059 = 
         0.02531   -0.00139    0.00742    0.00004 
C33   1    0.322790    0.538572    0.405509    11.00000    0.03695    0.02052 = 
         0.03686   -0.00231    0.01240   -0.00195 
AFIX  43 
H33   2    0.346805    0.508256    0.470063    11.00000   -1.20000 
AFIX   0 
C34   1    0.230832    0.536333    0.263979    11.00000    0.03631    0.02775 = 
         0.04464   -0.01499    0.01265   -0.01301 
AFIX  43 
H34   2    0.192769    0.504459    0.231484    11.00000   -1.20000 
AFIX   0 
C35   1    0.193426    0.579884    0.168931    11.00000    0.02498    0.04399 = 
         0.03540   -0.01439   -0.00036   -0.00846 
AFIX  43 
H35   2    0.129760    0.577506    0.072043    11.00000   -1.20000 
AFIX   0 
C36   1    0.247479    0.627366    0.212629    11.00000    0.01892    0.03032 = 
         0.02989   -0.00555    0.00152   -0.00050 
C37   1    0.485458    0.587960    0.601557    11.00000    0.04206    0.02633 = 
         0.02989    0.00361   -0.00336    0.00389 
AFIX 137 
H37A  2    0.496645    0.554591    0.661537    11.00000   -1.50000 
H37B  2    0.460761    0.613270    0.695888    11.00000   -1.50000 
H37C  2    0.567503    0.598259    0.543224    11.00000   -1.50000 
AFIX   0 
C38   1    0.211843    0.674941    0.108425    11.00000    0.02832    0.04026 = 
         0.04025    0.00088   -0.01150    0.00487 
AFIX 137 
H38A  2    0.287442    0.687056    0.038134    11.00000   -1.50000 
H38B  2    0.184815    0.701280    0.197485    11.00000   -1.50000 
H38C  2    0.139923    0.667657    0.021383    11.00000   -1.50000 
  
AFIX   0 
HKLF 4 
  
  
  
  
REM  sc10_a.res in P2(1)/c 
REM wR2 = 0.0725, GooF = S = 1.033, Restrained GooF = 1.033 for all data 
REM R1 = 0.0277 for 3551 Fo > 4sig(Fo) and 0.0350 for all 4215 data 
REM 247 parameters refined using 0 restraints 
  
END 
  
WGHT      0.0346      0.6234 
  
REM Highest difference peak  0.319,  deepest hole -0.272,  1-sigma level  0.054 
Q1    1   0.9813  0.6992  0.6009  11.00000  0.05    0.32 
Q2    1   0.6047  0.8989  0.5639  11.00000  0.05    0.31 
Q3    1   0.7801  0.8788  0.6664  11.00000  0.05    0.31 
Q4    1   0.4699  0.7629  0.5687  11.00000  0.05    0.31 
Q5    1   0.9980  0.6550  0.6810  11.00000  0.05    0.31 
Q6    1   0.7910  0.6989  0.6411  11.00000  0.05    0.30 
Q7    1   1.0046  0.6094  0.6719  11.00000  0.05    0.29 
Q8    1   0.1992  0.6102  0.2325  11.00000  0.05    0.28 
Q9    1   0.3437  0.6074  0.4251  11.00000  0.05    0.26 
Q10   1   0.8883  0.7201  0.6213  11.00000  0.05    0.26 
Q11   1   0.4956  0.7412  0.4240  11.00000  0.05    0.25 
Q12   1   0.7664  0.8371  0.6384  11.00000  0.05    0.25 
Q13   1   0.7918  0.7409  0.5917  11.00000  0.05    0.25 
Q14   1   0.6698  0.8614  0.6582  11.00000  0.05    0.24 
Q15   1   0.6574  0.7596  0.4710  11.00000  0.05    0.23 
Q16   1   0.5691  0.8538  0.5353  11.00000  0.05    0.23 
Q17   1   0.7816  0.9225  0.7221  11.00000  0.05    0.23 
Q18   1   0.2905  0.5400  0.3160  11.00000  0.05    0.23 
Q19   1   0.7422  0.9584  0.6048  11.00000  0.05    0.23 
Q20   1   0.6898  0.8663  0.5725  11.00000  0.05    0.22 
;
_shelx_res_checksum              850
####################################################################### 
# 
# This file contains crystal structure data downloaded from the 
# Cambridge Structural Database (CSD) hosted by the Cambridge 
# Crystallographic Data Centre (CCDC).
# 
# Full information about CCDC data access policies and citation 
# guidelines are available at http://www.ccdc.cam.ac.uk/access/V1 
# 
# Audit and citation data items may have been added by the CCDC. 
# Please retain this information to preserve the provenance of 
# this file and to allow appropriate attribution of the data. 
# 
#######################################################################

data_Cu2
_database_code_depnum_ccdc_archive 'CCDC 2453585'
loop_
_audit_author_name
_audit_author_address
'Thomas Teets'
;University of Houston
United States of America
;
_audit_update_record             
;
2025-05-23 deposited with the CCDC.	2025-10-17 downloaded from the CCDC.
;

_audit_creation_method           SHELXL-2018/3
_shelx_SHELXL_version_number     2018/3
_chemical_name_systematic        ?
_chemical_name_common            ?
_chemical_melting_point          ?
_chemical_formula_moiety         ?
_chemical_formula_sum            'C24 H17 Cu F6 N2 O'
_chemical_formula_weight         526.93

loop_
_atom_type_symbol
_atom_type_description
_atom_type_scat_dispersion_real
_atom_type_scat_dispersion_imag
_atom_type_scat_source
C C 0.0033 0.0016 'International Tables Vol C Tables 4.2.6.8 and 6.1.1.4'
H H 0.0000 0.0000 'International Tables Vol C Tables 4.2.6.8 and 6.1.1.4'
N N 0.0061 0.0033 'International Tables Vol C Tables 4.2.6.8 and 6.1.1.4'
O O 0.0106 0.0060 'International Tables Vol C Tables 4.2.6.8 and 6.1.1.4'
F F 0.0171 0.0103 'International Tables Vol C Tables 4.2.6.8 and 6.1.1.4'
Cu Cu 0.3201 1.2651 'International Tables Vol C Tables 4.2.6.8 and 6.1.1.4'

_space_group_crystal_system      triclinic
_space_group_IT_number           2
_space_group_name_H-M_alt        'P -1'
_space_group_name_Hall           '-P 1'

_shelx_space_group_comment       
; 
The symmetry employed for this shelxl refinement is uniquely defined 
by the following loop, which should always be used as a source of 
symmetry information in preference to the above space-group names. 
They are only intended as comments. 
;

loop_
_space_group_symop_operation_xyz
'x, y, z'
'-x, -y, -z'

_cell_length_a                   9.201(5)
_cell_length_b                   14.371(8)
_cell_length_c                   17.738(10)
_cell_angle_alpha                84.919(6)
_cell_angle_beta                 89.323(6)
_cell_angle_gamma                73.694(6)
_cell_volume                     2242(2)
_cell_formula_units_Z            4
_cell_measurement_temperature    123(2)
_cell_measurement_reflns_used    8922
_cell_measurement_theta_min      2.37
_cell_measurement_theta_max      27.01

_exptl_crystal_description       plate
_exptl_crystal_colour            yellow
_exptl_crystal_density_meas      ?
_exptl_crystal_density_method    ?
_exptl_crystal_density_diffrn    1.561
_exptl_crystal_F_000             1064
_exptl_transmission_factor_min   ?
_exptl_transmission_factor_max   ?
_exptl_crystal_size_max          0.260
_exptl_crystal_size_mid          0.210
_exptl_crystal_size_min          0.050
_exptl_absorpt_coefficient_mu    1.043
_shelx_estimated_absorpt_T_min   0.773
_shelx_estimated_absorpt_T_max   0.950
_exptl_absorpt_correction_type   multi-scan
_exptl_absorpt_correction_T_min  0.6564
_exptl_absorpt_correction_T_max  0.7456
_exptl_absorpt_process_details   sadabs
_exptl_absorpt_special_details   ?
_diffrn_ambient_temperature      123(2)
_diffrn_radiation_wavelength     0.71073
_diffrn_radiation_type           MoK\a
_diffrn_source                   ?
_diffrn_measurement_device_type  'Bruker APEX-II CCD'
_diffrn_measurement_method       '\f and \w scans'
_diffrn_detector_area_resol_mean ?
_diffrn_reflns_number            29846
_diffrn_reflns_av_unetI/netI     0.0404
_diffrn_reflns_av_R_equivalents  0.0331
_diffrn_reflns_limit_h_min       -11
_diffrn_reflns_limit_h_max       11
_diffrn_reflns_limit_k_min       -18
_diffrn_reflns_limit_k_max       18
_diffrn_reflns_limit_l_min       -22
_diffrn_reflns_limit_l_max       22
_diffrn_reflns_theta_min         1.153
_diffrn_reflns_theta_max         27.103
_diffrn_reflns_theta_full        25.242
_diffrn_measured_fraction_theta_max 0.998
_diffrn_measured_fraction_theta_full 1.000
_diffrn_reflns_Laue_measured_fraction_max 0.998
_diffrn_reflns_Laue_measured_fraction_full 1.000
_diffrn_reflns_point_group_measured_fraction_max 0.998
_diffrn_reflns_point_group_measured_fraction_full 1.000
_reflns_number_total             9881
_reflns_number_gt                7633
_reflns_threshold_expression     'I > 2\s(I)'
_reflns_Friedel_coverage         0.000
_reflns_Friedel_fraction_max     .
_reflns_Friedel_fraction_full    .

_reflns_special_details          
; 
 Reflections were merged by SHELXL according to the crystal 
 class for the calculation of statistics and refinement. 
  
 _reflns_Friedel_fraction is defined as the number of unique 
 Friedel pairs measured divided by the number that would be 
 possible theoretically, ignoring centric projections and 
 systematic absences. 
;

_computing_data_collection       'Bruker APEX2'
_computing_cell_refinement       'Bruker SAINT'
_computing_data_reduction        'Bruker SAINT'
_computing_structure_solution    'SHELXT 2018/2 (Sheldrick, 2018)'
_computing_structure_refinement  'SHELXL-2018/3 (Sheldrick, 2018)'
_computing_molecular_graphics    'Bruker SHELXTL'
_computing_publication_material  'Bruker SHELXTL'
_refine_special_details          ?
_refine_ls_structure_factor_coef Fsqd
_refine_ls_matrix_type           full
_refine_ls_weighting_scheme      calc
_refine_ls_weighting_details     
'w=1/[\s^2^(Fo^2^)+(0.0604P)^2^+1.2835P] where P=(Fo^2^+2Fc^2^)/3'
_atom_sites_solution_primary     ?
_atom_sites_solution_secondary   ?
_atom_sites_solution_hydrogens   geom
_refine_ls_hydrogen_treatment    constr
_refine_ls_extinction_method     none
_refine_ls_extinction_coef       .
_refine_ls_number_reflns         9881
_refine_ls_number_parameters     618
_refine_ls_number_restraints     116
_refine_ls_R_factor_all          0.0578
_refine_ls_R_factor_gt           0.0398
_refine_ls_wR_factor_ref         0.1151
_refine_ls_wR_factor_gt          0.1038
_refine_ls_goodness_of_fit_ref   1.041
_refine_ls_restrained_S_all      1.097
_refine_ls_shift/su_max          0.001
_refine_ls_shift/su_mean         0.000

loop_
_atom_site_label
_atom_site_type_symbol
_atom_site_fract_x
_atom_site_fract_y
_atom_site_fract_z
_atom_site_U_iso_or_equiv
_atom_site_adp_type
_atom_site_occupancy
_atom_site_site_symmetry_order
_atom_site_calc_flag
_atom_site_refinement_flags_posn
_atom_site_refinement_flags_adp
_atom_site_refinement_flags_occupancy
_atom_site_disorder_assembly
_atom_site_disorder_group
O1 O 0.9725(2) 0.36673(12) 0.91888(10) 0.0249(4) Uani 1 1 d . . . . .
Cu1 Cu 0.91531(3) 0.50497(2) 0.92638(2) 0.02236(9) Uani 1 1 d . . . . .
C1 C 1.1790(3) 0.46072(18) 0.83020(14) 0.0217(5) Uani 1 1 d . . . . .
H1 H 1.252578 0.479602 0.799187 0.026 Uiso 1 1 calc R U . . .
C11 C 1.0826(3) 0.62839(17) 0.84317(14) 0.0197(5) Uani 1 1 d . . . . .
C12 C 1.1103(3) 0.67618(19) 0.90388(16) 0.0278(6) Uani 1 1 d . . . . .
H12 H 1.125659 0.642789 0.953083 0.033 Uiso 1 1 calc R U . . .
C13 C 1.1158(3) 0.77186(19) 0.89365(16) 0.0302(6) Uani 1 1 d . . . . .
H13 H 1.136570 0.803225 0.935537 0.036 Uiso 1 1 calc R U . . .
C14 C 1.0912(3) 0.82181(18) 0.82234(16) 0.0269(6) Uani 1 1 d . U . . .
C15 C 1.0587(3) 0.77644(18) 0.76149(16) 0.0250(5) Uani 1 1 d . . . . .
H15 H 1.039269 0.811144 0.712853 0.030 Uiso 1 1 calc R U . . .
C16 C 1.0544(3) 0.68000(18) 0.77158(14) 0.0205(5) Uani 1 1 d . . . . .
C17 C 1.1035(4) 0.9240(2) 0.8103(2) 0.0398(7) Uani 1 1 d . U . . .
C18 C 1.0177(3) 0.63432(19) 0.70420(16) 0.0265(6) Uani 1 1 d . . . . .
C21 C 1.0909(3) 0.31665(18) 0.88506(14) 0.0210(5) Uani 1 1 d . . . . .
C22 C 1.1259(3) 0.21298(18) 0.89129(15) 0.0253(6) Uani 1 1 d . . . . .
H22 H 1.061759 0.182481 0.920213 0.030 Uiso 1 1 calc R U . . .
C23 C 1.2491(3) 0.15602(19) 0.85692(16) 0.0288(6) Uani 1 1 d . . . . .
H23 H 1.267782 0.087300 0.862442 0.035 Uiso 1 1 calc R U . . .
C24 C 1.3480(3) 0.1967(2) 0.81391(16) 0.0299(6) Uani 1 1 d . . . . .
H24 H 1.433256 0.156457 0.790497 0.036 Uiso 1 1 calc R U . . .
C25 C 1.3189(3) 0.29629(19) 0.80630(16) 0.0271(6) Uani 1 1 d . . . . .
H25 H 1.385374 0.324439 0.776960 0.032 Uiso 1 1 calc R U . . .
C26 C 1.1930(3) 0.35847(18) 0.84079(14) 0.0215(5) Uani 1 1 d . . . . .
C30 C 0.7571(3) 0.5944(2) 0.96494(15) 0.0250(6) Uani 1 1 d . . . . .
C31 C 0.5323(3) 0.73240(19) 1.00312(15) 0.0250(6) Uani 1 1 d . . . . .
C32 C 0.5294(3) 0.8266(2) 0.97254(16) 0.0313(6) Uani 1 1 d . . . . .
C33 C 0.4069(4) 0.9022(2) 0.99254(19) 0.0418(8) Uani 1 1 d . . . . .
H33 H 0.398439 0.966929 0.972259 0.050 Uiso 1 1 calc R U . . .
C34 C 0.2984(4) 0.8844(2) 1.0411(2) 0.0453(8) Uani 1 1 d . . . . .
H34 H 0.218031 0.937449 1.055153 0.054 Uiso 1 1 calc R U . . .
C35 C 0.3040(3) 0.7912(2) 1.06977(18) 0.0391(7) Uani 1 1 d . . . . .
H35 H 0.226934 0.780640 1.102713 0.047 Uiso 1 1 calc R U . . .
C36 C 0.4221(3) 0.7120(2) 1.05081(16) 0.0285(6) Uani 1 1 d . . . . .
C37 C 0.6518(4) 0.8437(3) 0.92146(19) 0.0455(8) Uani 1 1 d . . . . .
H37A H 0.622437 0.911494 0.899483 0.068 Uiso 1 1 calc R U . . .
H37B H 0.666752 0.800134 0.880824 0.068 Uiso 1 1 calc R U . . .
H37C H 0.746217 0.830811 0.950624 0.068 Uiso 1 1 calc R U . . .
C38 C 0.4271(4) 0.6099(2) 1.0805(2) 0.0413(8) Uani 1 1 d . . . . .
H38A H 0.431236 0.570146 1.038007 0.062 Uiso 1 1 calc R U . . .
H38B H 0.336037 0.610861 1.110053 0.062 Uiso 1 1 calc R U . . .
H38C H 0.517113 0.582191 1.112890 0.062 Uiso 1 1 calc R U . . .
O1A O 0.46918(19) 0.37282(12) 0.60466(10) 0.0238(4) Uani 1 1 d . . . . .
Cu1A Cu 0.41506(3) 0.50978(2) 0.57216(2) 0.02106(9) Uani 1 1 d . . . . .
C1A C 0.6728(3) 0.47187(17) 0.67315(14) 0.0198(5) Uani 1 1 d . . . . .
H1A H 0.746358 0.492118 0.699453 0.024 Uiso 1 1 calc R U . . .
C11A C 0.5803(3) 0.63786(17) 0.63408(14) 0.0199(5) Uani 1 1 d . . . . .
C12A C 0.6109(3) 0.68588(19) 0.56650(16) 0.0272(6) Uani 1 1 d . . . . .
H12A H 0.622440 0.653830 0.521290 0.033 Uiso 1 1 calc R U . . .
C13A C 0.6245(3) 0.7797(2) 0.56443(16) 0.0294(6) Uani 1 1 d . . . . .
H13A H 0.647648 0.810837 0.518194 0.035 Uiso 1 1 calc R U . . .
C14A C 0.6046(3) 0.82824(18) 0.62964(16) 0.0277(6) Uani 1 1 d . U . . .
C15A C 0.5666(3) 0.78352(19) 0.69674(16) 0.0254(6) Uani 1 1 d . . . . .
H15A H 0.548858 0.817604 0.740978 0.031 Uiso 1 1 calc R U . . .
C16A C 0.5544(3) 0.68836(18) 0.69923(14) 0.0210(5) Uani 1 1 d . . . . .
C17A C 0.6272(4) 0.9271(2) 0.6290(2) 0.0417(7) Uani 1 1 d . U . . .
C18A C 0.5117(3) 0.64409(19) 0.77335(15) 0.0253(6) Uani 1 1 d . . . . .
C21A C 0.5836(3) 0.32566(18) 0.64771(14) 0.0208(5) Uani 1 1 d . . . . .
C22A C 0.6144(3) 0.22280(18) 0.66284(16) 0.0257(6) Uani 1 1 d . . . . .
H22A H 0.549004 0.190850 0.641796 0.031 Uiso 1 1 calc R U . . .
C23A C 0.7359(3) 0.16835(19) 0.70701(16) 0.0275(6) Uani 1 1 d . . . . .
H23A H 0.752508 0.099950 0.715651 0.033 Uiso 1 1 calc R U . . .
C24A C 0.8351(3) 0.21200(19) 0.73933(15) 0.0266(6) Uani 1 1 d . . . . .
H24A H 0.919147 0.173839 0.769354 0.032 Uiso 1 1 calc R U . . .
C25A C 0.8089(3) 0.31072(18) 0.72694(15) 0.0244(5) Uani 1 1 d . . . . .
H25A H 0.875682 0.340566 0.749323 0.029 Uiso 1 1 calc R U . . .
C26A C 0.6855(3) 0.37007(17) 0.68177(14) 0.0194(5) Uani 1 1 d . . . . .
C30A C 0.2589(3) 0.59544(19) 0.51908(15) 0.0232(5) Uani 1 1 d . . . . .
C31A C 0.0472(3) 0.7341(2) 0.45486(15) 0.0275(6) Uani 1 1 d . U . . .
C32A C 0.0668(4) 0.8269(2) 0.46133(18) 0.0387(7) Uani 1 1 d . U . . .
C35A C -0.1758(4) 0.8006(3) 0.3807(2) 0.0554(9) Uani 1 1 d . U . . .
H35A H -0.259775 0.794013 0.353170 0.067 Uiso 1 1 calc R U . . .
C37A C 0.1991(5) 0.8387(3) 0.5054(2) 0.0520(9) Uani 1 1 d . . . . .
H37D H 0.202724 0.906387 0.497454 0.078 Uiso 1 1 calc R U . . .
H37E H 0.293409 0.795537 0.487866 0.078 Uiso 1 1 calc R U . . .
H37F H 0.186890 0.821917 0.559389 0.078 Uiso 1 1 calc R U . . .
C38A C -0.0842(4) 0.6161(3) 0.4115(2) 0.0523(9) Uani 1 1 d . . . . .
H38D H -0.002061 0.579859 0.380654 0.078 Uiso 1 1 calc R U . . .
H38E H -0.181937 0.619277 0.388412 0.078 Uiso 1 1 calc R U . . .
H38F H -0.077040 0.582934 0.462594 0.078 Uiso 1 1 calc R U . . .
N1A N 0.5724(2) 0.54011(15) 0.63352(12) 0.0204(4) Uani 1 1 d . . . . .
N2A N 0.1585(3) 0.65489(16) 0.48940(13) 0.0253(5) Uani 1 1 d . . . . .
N1 N 1.0765(2) 0.53035(15) 0.85847(12) 0.0214(4) Uani 1 1 d . . . . .
N2 N 0.6545(3) 0.65518(16) 0.98384(13) 0.0257(5) Uani 1 1 d . . . . .
F4 F 0.9084(2) 0.59046(14) 0.71852(10) 0.0418(4) Uani 1 1 d . . . . .
F5 F 0.9695(2) 0.69954(12) 0.64431(9) 0.0399(4) Uani 1 1 d . . . . .
F6 F 1.13701(19) 0.56598(12) 0.68039(9) 0.0355(4) Uani 1 1 d . . . . .
F4A F 0.4572(2) 0.71075(12) 0.82224(9) 0.0366(4) Uani 1 1 d . . . . .
F5A F 0.40594(19) 0.59806(12) 0.76489(10) 0.0367(4) Uani 1 1 d . . . . .
F6A F 0.63007(19) 0.57794(12) 0.80878(9) 0.0356(4) Uani 1 1 d . . . . .
F1 F 1.0315(3) 0.97266(14) 0.74849(15) 0.0765(8) Uani 1 1 d . U . . .
F2 F 1.2470(2) 0.92647(14) 0.80214(15) 0.0628(6) Uani 1 1 d . U . . .
F3 F 1.0528(3) 0.97599(13) 0.86857(14) 0.0658(6) Uani 1 1 d . U . . .
C33A C -0.0381(5) 0.9055(3) 0.4252(2) 0.0564(9) Uani 1 1 d . U . . .
H33A H -0.027493 0.969027 0.427478 0.068 Uiso 1 1 calc R U . . .
C34A C -0.1572(5) 0.8933(3) 0.3861(2) 0.0628(10) Uani 1 1 d . U . . .
H34A H -0.228812 0.948656 0.361978 0.075 Uiso 1 1 calc R U . . .
C36A C -0.0712(3) 0.7171(2) 0.41571(17) 0.0371(7) Uani 1 1 d . U . . .
F1A F 0.5633(4) 0.97603(18) 0.68553(18) 0.1080(11) Uani 1 1 d . U . . .
F2A F 0.7678(3) 0.92578(16) 0.6303(2) 0.1112(12) Uani 1 1 d . U . . .
F3A F 0.5668(4) 0.98607(17) 0.57088(18) 0.1059(11) Uani 1 1 d . U . . .

loop_
_atom_site_aniso_label
_atom_site_aniso_U_11
_atom_site_aniso_U_22
_atom_site_aniso_U_33
_atom_site_aniso_U_23
_atom_site_aniso_U_13
_atom_site_aniso_U_12
O1 0.0242(9) 0.0232(9) 0.0297(10) 0.0000(8) 0.0031(8) -0.0116(8)
Cu1 0.02156(17) 0.02359(17) 0.02370(18) -0.00244(13) 0.00279(12) -0.00922(13)
C1 0.0211(12) 0.0235(12) 0.0218(13) -0.0001(10) 0.0006(10) -0.0091(10)
C11 0.0177(12) 0.0189(12) 0.0234(13) 0.0001(10) 0.0035(10) -0.0072(10)
C12 0.0370(16) 0.0253(13) 0.0223(14) 0.0019(11) -0.0009(11) -0.0119(12)
C13 0.0403(16) 0.0259(14) 0.0274(15) -0.0067(11) -0.0011(12) -0.0127(12)
C14 0.0263(14) 0.0195(12) 0.0345(16) -0.0015(11) 0.0005(11) -0.0061(10)
C15 0.0237(13) 0.0220(12) 0.0266(14) 0.0053(11) -0.0023(11) -0.0042(10)
C16 0.0167(12) 0.0234(12) 0.0217(13) -0.0009(10) 0.0008(10) -0.0067(10)
C17 0.0461(17) 0.0218(13) 0.0514(18) -0.0009(12) -0.0044(14) -0.0097(13)
C18 0.0250(14) 0.0277(13) 0.0280(15) -0.0006(11) -0.0023(11) -0.0096(11)
C21 0.0210(12) 0.0225(12) 0.0210(13) -0.0009(10) -0.0028(10) -0.0088(10)
C22 0.0283(14) 0.0231(13) 0.0274(14) 0.0038(11) -0.0035(11) -0.0135(11)
C23 0.0332(15) 0.0172(12) 0.0357(16) -0.0011(11) -0.0076(12) -0.0064(11)
C24 0.0313(15) 0.0245(13) 0.0326(16) -0.0058(11) 0.0008(12) -0.0048(11)
C25 0.0285(14) 0.0271(13) 0.0271(15) -0.0037(11) 0.0046(11) -0.0099(11)
C26 0.0254(13) 0.0205(12) 0.0196(13) 0.0002(10) -0.0031(10) -0.0084(10)
C30 0.0272(14) 0.0304(14) 0.0212(13) -0.0009(11) 0.0003(11) -0.0147(12)
C31 0.0244(13) 0.0257(13) 0.0240(14) -0.0076(11) -0.0028(11) -0.0036(11)
C32 0.0382(16) 0.0293(14) 0.0286(15) -0.0026(12) -0.0099(12) -0.0126(12)
C33 0.052(2) 0.0244(14) 0.047(2) -0.0065(13) -0.0177(16) -0.0049(14)
C34 0.0338(17) 0.0445(19) 0.051(2) -0.0211(16) -0.0091(15) 0.0053(14)
C35 0.0253(15) 0.055(2) 0.0350(17) -0.0149(15) -0.0002(12) -0.0051(14)
C36 0.0242(14) 0.0340(15) 0.0267(15) -0.0058(12) -0.0039(11) -0.0063(12)
C37 0.062(2) 0.0461(19) 0.0361(18) 0.0046(15) -0.0040(16) -0.0307(17)
C38 0.0324(16) 0.0469(19) 0.048(2) 0.0033(15) 0.0025(14) -0.0193(14)
O1A 0.0219(9) 0.0229(9) 0.0286(10) -0.0028(7) -0.0042(7) -0.0094(7)
Cu1A 0.01987(16) 0.02307(16) 0.02144(17) -0.00141(12) -0.00302(12) -0.00807(12)
C1A 0.0195(12) 0.0224(12) 0.0195(13) -0.0038(10) -0.0008(10) -0.0087(10)
C11A 0.0174(12) 0.0200(12) 0.0235(13) -0.0014(10) -0.0053(10) -0.0069(10)
C12A 0.0352(15) 0.0259(13) 0.0239(14) -0.0016(11) -0.0028(11) -0.0142(12)
C13A 0.0383(16) 0.0293(14) 0.0246(14) 0.0043(11) -0.0038(12) -0.0179(12)
C14A 0.0300(14) 0.0194(12) 0.0345(16) 0.0011(11) -0.0054(12) -0.0093(11)
C15A 0.0251(13) 0.0224(13) 0.0298(15) -0.0051(11) -0.0014(11) -0.0073(11)
C16A 0.0194(12) 0.0204(12) 0.0234(13) -0.0010(10) -0.0031(10) -0.0061(10)
C17A 0.0545(18) 0.0252(14) 0.0508(18) -0.0018(13) -0.0051(15) -0.0204(14)
C18A 0.0276(14) 0.0251(13) 0.0247(14) -0.0046(11) 0.0014(11) -0.0092(11)
C21A 0.0201(12) 0.0226(12) 0.0211(13) -0.0038(10) 0.0020(10) -0.0079(10)
C22A 0.0263(14) 0.0226(13) 0.0310(15) -0.0057(11) 0.0029(11) -0.0107(11)
C23A 0.0321(15) 0.0189(12) 0.0313(15) -0.0013(11) 0.0021(12) -0.0074(11)
C24A 0.0292(14) 0.0231(13) 0.0247(14) 0.0007(11) -0.0026(11) -0.0036(11)
C25A 0.0251(13) 0.0241(13) 0.0250(14) -0.0036(11) -0.0042(11) -0.0079(11)
C26A 0.0202(12) 0.0196(12) 0.0192(13) -0.0027(10) 0.0002(10) -0.0066(10)
C30A 0.0259(14) 0.0286(13) 0.0199(13) -0.0052(11) 0.0023(11) -0.0145(12)
C31A 0.0260(13) 0.0292(13) 0.0221(14) 0.0009(11) 0.0030(10) -0.0004(11)
C32A 0.0476(18) 0.0292(14) 0.0338(17) -0.0043(12) 0.0149(13) -0.0020(13)
C35A 0.0238(15) 0.090(2) 0.0366(19) 0.0118(18) -0.0010(13) 0.0041(16)
C37A 0.078(3) 0.045(2) 0.043(2) -0.0157(16) 0.0072(18) -0.0304(19)
C38A 0.0347(18) 0.076(3) 0.057(2) -0.0173(19) 0.0005(16) -0.0296(18)
N1A 0.0209(11) 0.0210(10) 0.0212(11) -0.0028(8) -0.0008(8) -0.0088(9)
N2A 0.0246(12) 0.0278(12) 0.0226(12) 0.0004(9) 0.0005(9) -0.0068(10)
N1 0.0234(11) 0.0198(10) 0.0230(11) 0.0002(9) 0.0000(9) -0.0100(9)
N2 0.0261(12) 0.0281(12) 0.0242(12) -0.0055(9) 0.0017(9) -0.0091(10)
F4 0.0383(10) 0.0573(11) 0.0413(11) -0.0060(9) -0.0053(8) -0.0314(9)
F5 0.0506(11) 0.0374(9) 0.0283(9) 0.0038(7) -0.0152(8) -0.0081(8)
F6 0.0400(10) 0.0358(9) 0.0270(9) -0.0096(7) 0.0015(7) -0.0025(8)
F4A 0.0480(10) 0.0344(9) 0.0289(9) -0.0116(7) 0.0118(8) -0.0115(8)
F5A 0.0366(9) 0.0446(10) 0.0380(10) -0.0081(8) 0.0102(8) -0.0254(8)
F6A 0.0377(9) 0.0373(9) 0.0265(9) 0.0061(7) -0.0030(7) -0.0043(8)
F1 0.114(2) 0.0302(10) 0.0857(17) 0.0230(11) -0.0438(15) -0.0278(12)
F2 0.0583(13) 0.0334(10) 0.1049(18) -0.0072(11) 0.0150(12) -0.0265(10)
F3 0.0917(17) 0.0269(10) 0.0856(16) -0.0221(10) 0.0322(13) -0.0237(11)
C33A 0.066(2) 0.0357(17) 0.049(2) 0.0069(15) 0.0192(17) 0.0121(16)
C34A 0.048(2) 0.060(2) 0.052(2) 0.0223(18) 0.0170(16) 0.0229(17)
C36A 0.0215(14) 0.0566(18) 0.0274(15) -0.0008(13) 0.0016(11) -0.0023(13)
F1A 0.183(3) 0.0481(14) 0.118(2) -0.0404(14) 0.064(2) -0.0661(17)
F2A 0.0568(14) 0.0376(12) 0.249(4) -0.0089(17) -0.0175(17) -0.0302(11)
F3A 0.171(3) 0.0391(13) 0.115(2) 0.0338(13) -0.072(2) -0.0500(16)

_geom_special_details            
; 
 All esds (except the esd in the dihedral angle between two l.s. planes) 
 are estimated using the full covariance matrix.  The cell esds are taken 
 into account individually in the estimation of esds in distances, angles 
 and torsion angles; correlations between esds in cell parameters are only 
 used when they are defined by crystal symmetry.  An approximate (isotropic) 
 treatment of cell esds is used for estimating esds involving l.s. planes. 
;

loop_
_geom_bond_atom_site_label_1
_geom_bond_atom_site_label_2
_geom_bond_distance
_geom_bond_site_symmetry_2
_geom_bond_publ_flag
O1 C21 1.298(3) . ?
O1 Cu1 1.923(2) . ?
Cu1 C30 1.822(3) . ?
Cu1 N1 1.992(2) . ?
Cu1 Cu1 3.0291(15) 2_767 ?
C1 N1 1.300(3) . ?
C1 C26 1.434(3) . ?
C11 C12 1.390(4) . ?
C11 C16 1.401(4) . ?
C11 N1 1.428(3) . ?
C12 C13 1.386(4) . ?
C13 C14 1.386(4) . ?
C14 C15 1.386(4) . ?
C14 C17 1.501(4) . ?
C15 C16 1.393(4) . ?
C16 C18 1.499(4) . ?
C17 F1 1.323(4) . ?
C17 F3 1.332(4) . ?
C17 F2 1.336(4) . ?
C18 F4 1.340(3) . ?
C18 F6 1.343(3) . ?
C18 F5 1.344(3) . ?
C21 C22 1.428(4) . ?
C21 C26 1.441(4) . ?
C22 C23 1.370(4) . ?
C23 C24 1.398(4) . ?
C24 C25 1.375(4) . ?
C25 C26 1.419(4) . ?
C30 N2 1.161(3) . ?
C31 C36 1.390(4) . ?
C31 N2 1.403(3) . ?
C31 C32 1.407(4) . ?
C32 C33 1.395(4) . ?
C32 C37 1.497(5) . ?
C33 C34 1.374(5) . ?
C34 C35 1.378(5) . ?
C35 C36 1.398(4) . ?
C36 C38 1.503(4) . ?
O1A C21A 1.295(3) . ?
O1A Cu1A 1.926(2) . ?
Cu1A C30A 1.817(3) . ?
Cu1A N1A 1.986(2) . ?
Cu1A Cu1A 2.9770(15) 2_666 ?
C1A N1A 1.301(3) . ?
C1A C26A 1.429(3) . ?
C11A C12A 1.395(4) . ?
C11A C16A 1.401(4) . ?
C11A N1A 1.428(3) . ?
C12A C13A 1.386(4) . ?
C13A C14A 1.387(4) . ?
C14A C15A 1.390(4) . ?
C14A C17A 1.492(4) . ?
C15A C16A 1.400(3) . ?
C16A C18A 1.506(4) . ?
C17A F2A 1.288(4) . ?
C17A F3A 1.298(4) . ?
C17A F1A 1.313(4) . ?
C18A F4A 1.337(3) . ?
C18A F5A 1.338(3) . ?
C18A F6A 1.347(3) . ?
C21A C22A 1.426(4) . ?
C21A C26A 1.438(3) . ?
C22A C23A 1.377(4) . ?
C23A C24A 1.398(4) . ?
C24A C25A 1.369(4) . ?
C25A C26A 1.420(4) . ?
C30A N2A 1.162(3) . ?
C31A C36A 1.388(4) . ?
C31A N2A 1.399(3) . ?
C31A C32A 1.409(4) . ?
C32A C33A 1.376(5) . ?
C32A C37A 1.511(5) . ?
C35A C34A 1.401(6) . ?
C35A C36A 1.409(5) . ?
C38A C36A 1.499(5) . ?
C33A C34A 1.363(6) . ?

loop_
_geom_angle_atom_site_label_1
_geom_angle_atom_site_label_2
_geom_angle_atom_site_label_3
_geom_angle
_geom_angle_site_symmetry_1
_geom_angle_site_symmetry_3
_geom_angle_publ_flag
C21 O1 Cu1 126.26(15) . . ?
C30 Cu1 O1 136.39(10) . . ?
C30 Cu1 N1 127.50(11) . . ?
O1 Cu1 N1 95.39(8) . . ?
C30 Cu1 Cu1 87.80(9) . 2_767 ?
O1 Cu1 Cu1 95.69(6) . 2_767 ?
N1 Cu1 Cu1 96.32(7) . 2_767 ?
N1 C1 C26 127.0(2) . . ?
C12 C11 C16 118.7(2) . . ?
C12 C11 N1 117.6(2) . . ?
C16 C11 N1 123.6(2) . . ?
C13 C12 C11 120.9(3) . . ?
C12 C13 C14 120.0(2) . . ?
C15 C14 C13 119.9(2) . . ?
C15 C14 C17 119.8(3) . . ?
C13 C14 C17 120.3(3) . . ?
C14 C15 C16 120.1(2) . . ?
C15 C16 C11 120.3(2) . . ?
C15 C16 C18 118.1(2) . . ?
C11 C16 C18 121.6(2) . . ?
F1 C17 F3 108.0(3) . . ?
F1 C17 F2 105.4(3) . . ?
F3 C17 F2 104.8(3) . . ?
F1 C17 C14 113.1(3) . . ?
F3 C17 C14 112.8(3) . . ?
F2 C17 C14 112.1(2) . . ?
F4 C18 F6 106.1(2) . . ?
F4 C18 F5 106.4(2) . . ?
F6 C18 F5 106.1(2) . . ?
F4 C18 C16 112.2(2) . . ?
F6 C18 C16 112.9(2) . . ?
F5 C18 C16 112.5(2) . . ?
O1 C21 C22 119.3(2) . . ?
O1 C21 C26 124.4(2) . . ?
C22 C21 C26 116.3(2) . . ?
C23 C22 C21 122.1(2) . . ?
C22 C23 C24 121.5(2) . . ?
C25 C24 C23 118.4(3) . . ?
C24 C25 C26 122.2(2) . . ?
C25 C26 C1 116.3(2) . . ?
C25 C26 C21 119.4(2) . . ?
C1 C26 C21 124.2(2) . . ?
N2 C30 Cu1 174.6(2) . . ?
C36 C31 N2 118.8(2) . . ?
C36 C31 C32 123.9(3) . . ?
N2 C31 C32 117.3(3) . . ?
C33 C32 C31 116.3(3) . . ?
C33 C32 C37 122.4(3) . . ?
C31 C32 C37 121.3(3) . . ?
C34 C33 C32 121.1(3) . . ?
C33 C34 C35 121.2(3) . . ?
C34 C35 C36 120.6(3) . . ?
C31 C36 C35 116.9(3) . . ?
C31 C36 C38 122.2(3) . . ?
C35 C36 C38 120.8(3) . . ?
C21A O1A Cu1A 125.98(15) . . ?
C30A Cu1A O1A 135.67(9) . . ?
C30A Cu1A N1A 127.50(10) . . ?
O1A Cu1A N1A 96.00(8) . . ?
C30A Cu1A Cu1A 87.43(9) . 2_666 ?
O1A Cu1A Cu1A 96.20(6) . 2_666 ?
N1A Cu1A Cu1A 96.98(7) . 2_666 ?
N1A C1A C26A 127.7(2) . . ?
C12A C11A C16A 118.7(2) . . ?
C12A C11A N1A 118.6(2) . . ?
C16A C11A N1A 122.7(2) . . ?
C13A C12A C11A 120.9(2) . . ?
C12A C13A C14A 120.2(3) . . ?
C13A C14A C15A 119.8(2) . . ?
C13A C14A C17A 120.7(3) . . ?
C15A C14A C17A 119.5(3) . . ?
C14A C15A C16A 120.1(2) . . ?
C15A C16A C11A 120.1(2) . . ?
C15A C16A C18A 117.7(2) . . ?
C11A C16A C18A 122.2(2) . . ?
F2A C17A F3A 106.0(3) . . ?
F2A C17A F1A 106.5(3) . . ?
F3A C17A F1A 101.8(3) . . ?
F2A C17A C14A 113.3(3) . . ?
F3A C17A C14A 114.2(3) . . ?
F1A C17A C14A 114.1(3) . . ?
F4A C18A F5A 106.8(2) . . ?
F4A C18A F6A 106.0(2) . . ?
F5A C18A F6A 106.2(2) . . ?
F4A C18A C16A 112.2(2) . . ?
F5A C18A C16A 112.5(2) . . ?
F6A C18A C16A 112.7(2) . . ?
O1A C21A C22A 119.3(2) . . ?
O1A C21A C26A 124.3(2) . . ?
C22A C21A C26A 116.4(2) . . ?
C23A C22A C21A 122.0(2) . . ?
C22A C23A C24A 121.1(2) . . ?
C25A C24A C23A 118.8(2) . . ?
C24A C25A C26A 122.2(2) . . ?
C25A C26A C1A 116.2(2) . . ?
C25A C26A C21A 119.3(2) . . ?
C1A C26A C21A 124.5(2) . . ?
N2A C30A Cu1A 174.8(2) . . ?
C36A C31A N2A 119.1(3) . . ?
C36A C31A C32A 124.5(3) . . ?
N2A C31A C32A 116.3(3) . . ?
C33A C32A C31A 117.2(3) . . ?
C33A C32A C37A 121.8(3) . . ?
C31A C32A C37A 121.0(3) . . ?
C34A C35A C36A 120.6(4) . . ?
C1A N1A C11A 118.0(2) . . ?
C1A N1A Cu1A 121.38(16) . . ?
C11A N1A Cu1A 120.63(16) . . ?
C30A N2A C31A 173.3(3) . . ?
C1 N1 C11 119.2(2) . . ?
C1 N1 Cu1 122.36(17) . . ?
C11 N1 Cu1 118.38(16) . . ?
C30 N2 C31 176.5(3) . . ?
C34A C33A C32A 120.8(4) . . ?
C33A C34A C35A 121.3(3) . . ?
C31A C36A C35A 115.5(3) . . ?
C31A C36A C38A 121.3(3) . . ?
C35A C36A C38A 123.2(3) . . ?

_refine_diff_density_max         1.303
_refine_diff_density_min         -0.510
_refine_diff_density_rms         0.095

_shelx_res_file                  
; 
TITL sc12_a.res in P-1 
    sc12.res 
    created by SHELXL-2018/3 at 15:33:59 on 13-Mar-2024 
REM Old TITL sc12 in P-1 
REM SHELXT solution in P-1: R1 0.116, Rweak 0.005, Alpha 0.088 
REM <I/s>   0.000 for    0 systematic absences,  Orientation as input 
REM Formula found by SHELXT:  C48 N4 O2 F12 Cu2 
  
CELL  0.71073   9.2012  14.3708  17.7384   84.919   89.323   73.694 
ZERR    4.000   0.0052   0.0081   0.0100    0.006    0.006    0.006 
LATT  1 
SFAC C H N O F CU 
UNIT 96 68 8 4 24 4 
TEMP -149.940 
SIZE 0.05 0.21 0.26 
L.S. 16 
BOND 
LIST 6 
FMAP 2 
PLAN 20 
simu 0.01 0.01 c14 c17 f1 f2 f3 f1a f2a f3a c14a c17a = 
 C31A C32A C33A C34A C35A C36A 
delu 0.005 0.005 c14 c17 f1 f2 f3 f1a f2a f3a c14a c17a = 
 C31A C32A C33A C34A C35A C36A 
acta 
WGHT    0.060400    1.283500 
FVAR       0.40196   0.83469 
O1    4    0.972492    0.366728    0.918885    11.00000    0.02423    0.02322 = 
         0.02971   -0.00004    0.00305   -0.01162 
CU1   6    0.915313    0.504971    0.926381    11.00000    0.02156    0.02359 = 
         0.02370   -0.00244    0.00279   -0.00922 
C1    1    1.179003    0.460718    0.830200    11.00000    0.02113    0.02352 = 
         0.02180   -0.00013    0.00057   -0.00908 
AFIX  43 
H1    2    1.252578    0.479602    0.799187    11.00000   -1.20000 
AFIX   0 
C11   1    1.082599    0.628393    0.843170    11.00000    0.01771    0.01890 = 
         0.02337    0.00006    0.00347   -0.00717 
C12   1    1.110305    0.676179    0.903885    11.00000    0.03704    0.02528 = 
         0.02233    0.00190   -0.00094   -0.01188 
AFIX  43 
H12   2    1.125659    0.642789    0.953083    11.00000   -1.20000 
AFIX   0 
C13   1    1.115844    0.771860    0.893651    11.00000    0.04029    0.02595 = 
         0.02740   -0.00671   -0.00110   -0.01272 
AFIX  43 
H13   2    1.136570    0.803225    0.935537    11.00000   -1.20000 
AFIX   0 
C14   1    1.091161    0.821814    0.822336    11.00000    0.02629    0.01953 = 
         0.03453   -0.00151    0.00048   -0.00605 
C15   1    1.058665    0.776436    0.761494    11.00000    0.02369    0.02203 = 
         0.02655    0.00527   -0.00229   -0.00423 
AFIX  43 
H15   2    1.039269    0.811144    0.712853    11.00000   -1.20000 
AFIX   0 
C16   1    1.054411    0.680000    0.771582    11.00000    0.01672    0.02342 = 
         0.02173   -0.00086    0.00076   -0.00667 
C17   1    1.103548    0.924030    0.810258    11.00000    0.04607    0.02176 = 
         0.05141   -0.00092   -0.00437   -0.00966 
C18   1    1.017745    0.634319    0.704202    11.00000    0.02496    0.02771 = 
         0.02803   -0.00064   -0.00233   -0.00963 
C21   1    1.090917    0.316654    0.885058    11.00000    0.02104    0.02255 = 
         0.02105   -0.00086   -0.00282   -0.00876 
C22   1    1.125947    0.212980    0.891290    11.00000    0.02825    0.02309 = 
         0.02743    0.00376   -0.00348   -0.01349 
AFIX  43 
H22   2    1.061759    0.182481    0.920213    11.00000   -1.20000 
AFIX   0 
C23   1    1.249128    0.156023    0.856918    11.00000    0.03319    0.01720 = 
         0.03571   -0.00113   -0.00761   -0.00645 
AFIX  43 
H23   2    1.267782    0.087300    0.862442    11.00000   -1.20000 
AFIX   0 
C24   1    1.347989    0.196695    0.813911    11.00000    0.03134    0.02451 = 
         0.03261   -0.00580    0.00085   -0.00483 
AFIX  43 
H24   2    1.433256    0.156457    0.790497    11.00000   -1.20000 
AFIX   0 
C25   1    1.318918    0.296288    0.806298    11.00000    0.02847    0.02710 = 
         0.02709   -0.00374    0.00460   -0.00990 
AFIX  43 
H25   2    1.385374    0.324439    0.776960    11.00000   -1.20000 
AFIX   0 
C26   1    1.192973    0.358473    0.840787    11.00000    0.02540    0.02046 = 
         0.01956    0.00015   -0.00306   -0.00839 
C30   1    0.757105    0.594442    0.964944    11.00000    0.02716    0.03037 = 
         0.02125   -0.00087    0.00029   -0.01472 
C31   1    0.532304    0.732396    1.003117    11.00000    0.02440    0.02565 = 
         0.02401   -0.00757   -0.00279   -0.00356 
C32   1    0.529381    0.826625    0.972541    11.00000    0.03825    0.02927 = 
         0.02864   -0.00257   -0.00993   -0.01257 
C33   1    0.406932    0.902158    0.992545    11.00000    0.05201    0.02435 = 
         0.04654   -0.00654   -0.01773   -0.00488 
AFIX  43 
H33   2    0.398439    0.966929    0.972259    11.00000   -1.20000 
AFIX   0 
C34   1    0.298412    0.884436    1.041095    11.00000    0.03377    0.04447 = 
         0.05111   -0.02108   -0.00914    0.00528 
AFIX  43 
H34   2    0.218031    0.937449    1.055153    11.00000   -1.20000 
AFIX   0 
C35   1    0.304011    0.791205    1.069767    11.00000    0.02532    0.05511 = 
         0.03502   -0.01493   -0.00023   -0.00512 
AFIX  43 
H35   2    0.226934    0.780640    1.102713    11.00000   -1.20000 
AFIX   0 
C36   1    0.422097    0.712019    1.050812    11.00000    0.02425    0.03398 = 
         0.02666   -0.00575   -0.00386   -0.00629 
C37   1    0.651767    0.843745    0.921456    11.00000    0.06223    0.04610 = 
         0.03610    0.00459   -0.00399   -0.03073 
AFIX 137 
H37A  2    0.622437    0.911494    0.899483    11.00000   -1.50000 
H37B  2    0.666752    0.800134    0.880824    11.00000   -1.50000 
H37C  2    0.746217    0.830811    0.950624    11.00000   -1.50000 
AFIX   0 
C38   1    0.427052    0.609925    1.080525    11.00000    0.03237    0.04691 = 
         0.04811    0.00330    0.00254   -0.01933 
AFIX 137 
H38A  2    0.431236    0.570146    1.038007    11.00000   -1.50000 
H38B  2    0.336037    0.610861    1.110053    11.00000   -1.50000 
H38C  2    0.517113    0.582191    1.112890    11.00000   -1.50000 
AFIX   0 
O1A   4    0.469184    0.372821    0.604656    11.00000    0.02189    0.02295 = 
         0.02856   -0.00278   -0.00418   -0.00936 
CU1A  6    0.415064    0.509779    0.572164    11.00000    0.01987    0.02307 = 
         0.02144   -0.00141   -0.00302   -0.00807 
C1A   1    0.672804    0.471867    0.673152    11.00000    0.01948    0.02243 = 
         0.01949   -0.00378   -0.00080   -0.00875 
AFIX  43 
H1A   2    0.746358    0.492118    0.699453    11.00000   -1.20000 
AFIX   0 
C11A  1    0.580294    0.637862    0.634078    11.00000    0.01736    0.01998 = 
         0.02353   -0.00141   -0.00532   -0.00692 
C12A  1    0.610854    0.685876    0.566503    11.00000    0.03518    0.02590 = 
         0.02388   -0.00162   -0.00275   -0.01424 
AFIX  43 
H12A  2    0.622440    0.653830    0.521290    11.00000   -1.20000 
AFIX   0 
C13A  1    0.624541    0.779683    0.564427    11.00000    0.03828    0.02930 = 
         0.02460    0.00427   -0.00378   -0.01793 
AFIX  43 
H13A  2    0.647648    0.810837    0.518194    11.00000   -1.20000 
AFIX   0 
C14A  1    0.604612    0.828235    0.629638    11.00000    0.03001    0.01938 = 
         0.03455    0.00108   -0.00537   -0.00931 
C15A  1    0.566596    0.783523    0.696738    11.00000    0.02512    0.02237 = 
         0.02979   -0.00510   -0.00137   -0.00732 
AFIX  43 
H15A  2    0.548858    0.817604    0.740978    11.00000   -1.20000 
AFIX   0 
C16A  1    0.554407    0.688363    0.699229    11.00000    0.01935    0.02042 = 
         0.02343   -0.00099   -0.00313   -0.00613 
C17A  1    0.627236    0.927119    0.629041    11.00000    0.05451    0.02520 = 
         0.05079   -0.00176   -0.00508   -0.02041 
C18A  1    0.511738    0.644089    0.773349    11.00000    0.02760    0.02508 = 
         0.02466   -0.00455    0.00141   -0.00920 
C21A  1    0.583608    0.325662    0.647710    11.00000    0.02015    0.02261 = 
         0.02110   -0.00381    0.00205   -0.00787 
C22A  1    0.614358    0.222803    0.662838    11.00000    0.02630    0.02259 = 
         0.03103   -0.00573    0.00292   -0.01070 
AFIX  43 
H22A  2    0.549004    0.190850    0.641796    11.00000   -1.20000 
AFIX   0 
C23A  1    0.735859    0.168350    0.707007    11.00000    0.03211    0.01892 = 
         0.03134   -0.00130    0.00212   -0.00735 
AFIX  43 
H23A  2    0.752508    0.099950    0.715651    11.00000   -1.20000 
AFIX   0 
C24A  1    0.835081    0.212000    0.739329    11.00000    0.02919    0.02313 = 
         0.02467    0.00071   -0.00255   -0.00362 
AFIX  43 
H24A  2    0.919147    0.173839    0.769354    11.00000   -1.20000 
AFIX   0 
C25A  1    0.808937    0.310725    0.726941    11.00000    0.02512    0.02409 = 
         0.02498   -0.00364   -0.00419   -0.00792 
AFIX  43 
H25A  2    0.875682    0.340566    0.749323    11.00000   -1.20000 
AFIX   0 
C26A  1    0.685453    0.370070    0.681775    11.00000    0.02022    0.01963 = 
         0.01919   -0.00274    0.00016   -0.00659 
C30A  1    0.258866    0.595436    0.519077    11.00000    0.02592    0.02860 = 
         0.01989   -0.00519    0.00227   -0.01449 
C31A  1    0.047233    0.734113    0.454859    11.00000    0.02602    0.02923 = 
         0.02212    0.00093    0.00303   -0.00040 
C32A  1    0.066775    0.826901    0.461329    11.00000    0.04757    0.02920 = 
         0.03381   -0.00426    0.01493   -0.00199 
C35A  1   -0.175807    0.800618    0.380689    11.00000    0.02384    0.09038 = 
         0.03657    0.01183   -0.00102    0.00414 
AFIX  43 
H35A  2   -0.259775    0.794013    0.353170    11.00000   -1.20000 
AFIX   0 
C37A  1    0.199074    0.838724    0.505380    11.00000    0.07761    0.04519 = 
         0.04324   -0.01568    0.00721   -0.03039 
AFIX 137 
H37D  2    0.202724    0.906387    0.497454    11.00000   -1.50000 
H37E  2    0.293409    0.795537    0.487866    11.00000   -1.50000 
H37F  2    0.186890    0.821917    0.559389    11.00000   -1.50000 
AFIX   0 
C38A  1   -0.084188    0.616052    0.411477    11.00000    0.03470    0.07559 = 
         0.05739   -0.01735    0.00049   -0.02958 
AFIX 137 
H38D  2   -0.002061    0.579859    0.380654    11.00000   -1.50000 
H38E  2   -0.181937    0.619277    0.388412    11.00000   -1.50000 
H38F  2   -0.077040    0.582934    0.462594    11.00000   -1.50000 
AFIX   0 
N1A   3    0.572408    0.540106    0.633519    11.00000    0.02095    0.02101 = 
         0.02121   -0.00282   -0.00077   -0.00879 
N2A   3    0.158459    0.654890    0.489396    11.00000    0.02463    0.02780 = 
         0.02257    0.00040    0.00051   -0.00676 
N1    3    1.076501    0.530353    0.858470    11.00000    0.02339    0.01985 = 
         0.02300    0.00017    0.00004   -0.00997 
N2    3    0.654450    0.655184    0.983840    11.00000    0.02613    0.02811 = 
         0.02423   -0.00548    0.00169   -0.00914 
F4    5    0.908422    0.590456    0.718520    11.00000    0.03831    0.05727 = 
         0.04126   -0.00598   -0.00528   -0.03142 
F5    5    0.969486    0.699541    0.644309    11.00000    0.05057    0.03745 = 
         0.02831    0.00385   -0.01517   -0.00806 
F6    5    1.137008    0.565979    0.680387    11.00000    0.04001    0.03577 = 
         0.02700   -0.00958    0.00152   -0.00251 
F4A   5    0.457245    0.710755    0.822244    11.00000    0.04803    0.03437 = 
         0.02886   -0.01162    0.01179   -0.01151 
F5A   5    0.405938    0.598059    0.764893    11.00000    0.03661    0.04463 = 
         0.03801   -0.00815    0.01015   -0.02545 
F6A   5    0.630069    0.577945    0.808780    11.00000    0.03766    0.03733 = 
         0.02650    0.00607   -0.00303   -0.00429 
F1    5    1.031516    0.972664    0.748485    11.00000    0.11419    0.03015 = 
         0.08568    0.02297   -0.04384   -0.02779 
F2    5    1.246961    0.926469    0.802135    11.00000    0.05832    0.03341 = 
         0.10494   -0.00718    0.01505   -0.02652 
F3    5    1.052848    0.975991    0.868566    11.00000    0.09165    0.02687 = 
         0.08565   -0.02208    0.03218   -0.02375 
C33A  1   -0.038120    0.905464    0.425169    11.00000    0.06552    0.03569 = 
         0.04946    0.00687    0.01922    0.01206 
AFIX  43 
H33A  2   -0.027493    0.969027    0.427478    11.00000   -1.20000 
AFIX   0 
C34A  1   -0.157153    0.893265    0.386054    11.00000    0.04819    0.05982 = 
         0.05151    0.02228    0.01704    0.02294 
AFIX  43 
H34A  2   -0.228812    0.948656    0.361978    11.00000   -1.20000 
AFIX   0 
C36A  1   -0.071229    0.717138    0.415714    11.00000    0.02149    0.05657 = 
         0.02737   -0.00076    0.00155   -0.00227 
F1A   5    0.563288    0.976035    0.685532    11.00000    0.18294    0.04814 = 
         0.11820   -0.04036    0.06354   -0.06610 
F2A   5    0.767787    0.925776    0.630295    11.00000    0.05681    0.03762 = 
         0.24930   -0.00892   -0.01749   -0.03015 
F3A   5    0.566820    0.986072    0.570881    11.00000    0.17086    0.03908 = 
         0.11470    0.03385   -0.07228   -0.05000 
  
HKLF 4 
  
  
  
  
REM  sc12_a.res in P-1 
REM wR2 = 0.1151, GooF = S = 1.041, Restrained GooF = 1.097 for all data 
REM R1 = 0.0398 for 7633 Fo > 4sig(Fo) and 0.0578 for all 9881 data 
REM 618 parameters refined using 116 restraints 
  
END 
  
WGHT      0.0604      1.2835 
  
REM Highest difference peak  1.303,  deepest hole -0.510,  1-sigma level  0.095 
Q1    1   0.6851  0.9365  0.6967  11.00000  0.05    1.30 
Q2    1   0.6978  0.9491  0.5686  11.00000  0.05    1.24 
Q3    1   0.5152  0.9902  0.6285  11.00000  0.05    1.06 
Q4    1   0.9380  0.9808  0.8037  11.00000  0.05    0.65 
Q5    1   1.1250  0.9366  0.7405  11.00000  0.05    0.37 
Q6    1   0.5551  1.0056  0.5601  11.00000  0.05    0.37 
Q7    1   0.8470  0.5507  0.9594  11.00000  0.05    0.37 
Q8    1  -0.2131  0.8565  0.3675  11.00000  0.05    0.36 
Q9    1   0.6143  0.8698  0.6275  11.00000  0.05    0.35 
Q10   1   0.5954  0.8033  0.6584  11.00000  0.05    0.35 
Q11   1   0.1147  0.8730  0.4893  11.00000  0.05    0.35 
Q12   1  -0.1036  0.8884  0.3986  11.00000  0.05    0.34 
Q13   1  -0.2010  0.7549  0.3766  11.00000  0.05    0.33 
Q14   1   1.2038  0.1881  0.8818  11.00000  0.05    0.32 
Q15   1   0.9633  0.4494  0.8886  11.00000  0.05    0.31 
Q16   1   0.3643  0.7502  1.0645  11.00000  0.05    0.31 
Q17   1   1.0531  0.7220  0.7698  11.00000  0.05    0.31 
Q18   1   0.5423  0.7338  0.6967  11.00000  0.05    0.30 
Q19   1   0.5083  0.7797  0.9766  11.00000  0.05    0.30 
Q20   1   1.0283  0.8039  0.7885  11.00000  0.05    0.30 
;
_shelx_res_checksum              30530
####################################################################### 
# 
# This file contains crystal structure data downloaded from the 
# Cambridge Structural Database (CSD) hosted by the Cambridge 
# Crystallographic Data Centre (CCDC).
# 
# Full information about CCDC data access policies and citation 
# guidelines are available at http://www.ccdc.cam.ac.uk/access/V1 
# 
# Audit and citation data items may have been added by the CCDC. 
# Please retain this information to preserve the provenance of 
# this file and to allow appropriate attribution of the data. 
# 
#######################################################################

data_Cu7
_database_code_depnum_ccdc_archive 'CCDC 2453589'
loop_
_audit_author_name
_audit_author_address
'Thomas Teets'
;University of Houston
United States of America
;
_audit_update_record             
;
2025-05-23 deposited with the CCDC.	2025-10-17 downloaded from the CCDC.
;

_audit_creation_method           SHELXL-2018/3
_shelx_SHELXL_version_number     2018/3
_chemical_name_systematic        ?
_chemical_name_common            ?
_chemical_melting_point          ?
_chemical_formula_moiety         ?
_chemical_formula_sum            'C49 H57 Cu N2 O'
_chemical_formula_weight         753.50

loop_
_atom_type_symbol
_atom_type_description
_atom_type_scat_dispersion_real
_atom_type_scat_dispersion_imag
_atom_type_scat_source
C C 0.0181 0.0091 'International Tables Vol C Tables 4.2.6.8 and 6.1.1.4'
H H 0.0000 0.0000 'International Tables Vol C Tables 4.2.6.8 and 6.1.1.4'
N N 0.0311 0.0180 'International Tables Vol C Tables 4.2.6.8 and 6.1.1.4'
O O 0.0492 0.0322 'International Tables Vol C Tables 4.2.6.8 and 6.1.1.4'
Cu Cu -1.9646 0.5888 'International Tables Vol C Tables 4.2.6.8 and 6.1.1.4'

_space_group_crystal_system      monoclinic
_space_group_IT_number           14
_space_group_name_H-M_alt        'P 21/n'
_space_group_name_Hall           '-P 2yn'

_shelx_space_group_comment       
; 
The symmetry employed for this shelxl refinement is uniquely defined 
by the following loop, which should always be used as a source of 
symmetry information in preference to the above space-group names. 
They are only intended as comments. 
;

loop_
_space_group_symop_operation_xyz
'x, y, z'
'-x+1/2, y+1/2, -z+1/2'
'-x, -y, -z'
'x-1/2, -y-1/2, z-1/2'

_cell_length_a                   11.7921(9)
_cell_length_b                   13.6940(11)
_cell_length_c                   26.008(2)
_cell_angle_alpha                90
_cell_angle_beta                 100.426(4)
_cell_angle_gamma                90
_cell_volume                     4130.4(6)
_cell_formula_units_Z            4
_cell_measurement_temperature    150(2)
_cell_measurement_reflns_used    9849
_cell_measurement_theta_min      3.66
_cell_measurement_theta_max      68.11

_exptl_crystal_description       needle
_exptl_crystal_colour            yellow
_exptl_crystal_density_meas      ?
_exptl_crystal_density_method    ?
_exptl_crystal_density_diffrn    1.212
_exptl_crystal_F_000             1608
_exptl_transmission_factor_min   ?
_exptl_transmission_factor_max   ?
_exptl_crystal_size_max          0.370
_exptl_crystal_size_mid          0.140
_exptl_crystal_size_min          0.070
_exptl_absorpt_coefficient_mu    1.023
_shelx_estimated_absorpt_T_min   0.703
_shelx_estimated_absorpt_T_max   0.932
_exptl_absorpt_correction_type   multi-scan
_exptl_absorpt_correction_T_min  0.6627
_exptl_absorpt_correction_T_max  0.7531
_exptl_absorpt_process_details   sadabs
_exptl_absorpt_special_details   ?
_diffrn_ambient_temperature      150(2)
_diffrn_radiation_wavelength     1.54178
_diffrn_radiation_type           CuK\a
_diffrn_source                   ?
_diffrn_measurement_device_type  'Bruker APEX-II CCD'
_diffrn_measurement_method       '\f and \w scans'
_diffrn_detector_area_resol_mean ?
_diffrn_reflns_number            38976
_diffrn_reflns_av_unetI/netI     0.0203
_diffrn_reflns_av_R_equivalents  0.0303
_diffrn_reflns_limit_h_min       -14
_diffrn_reflns_limit_h_max       11
_diffrn_reflns_limit_k_min       -16
_diffrn_reflns_limit_k_max       16
_diffrn_reflns_limit_l_min       -31
_diffrn_reflns_limit_l_max       31
_diffrn_reflns_theta_min         3.456
_diffrn_reflns_theta_max         68.194
_diffrn_reflns_theta_full        67.679
_diffrn_measured_fraction_theta_max 0.995
_diffrn_measured_fraction_theta_full 0.998
_diffrn_reflns_Laue_measured_fraction_max 0.995
_diffrn_reflns_Laue_measured_fraction_full 0.998
_diffrn_reflns_point_group_measured_fraction_max 0.995
_diffrn_reflns_point_group_measured_fraction_full 0.998
_reflns_number_total             7523
_reflns_number_gt                7049
_reflns_threshold_expression     'I > 2\s(I)'
_reflns_Friedel_coverage         0.000
_reflns_Friedel_fraction_max     .
_reflns_Friedel_fraction_full    .

_reflns_special_details          
; 
 Reflections were merged by SHELXL according to the crystal 
 class for the calculation of statistics and refinement. 
  
 _reflns_Friedel_fraction is defined as the number of unique 
 Friedel pairs measured divided by the number that would be 
 possible theoretically, ignoring centric projections and 
 systematic absences. 
;

_computing_data_collection       'Bruker APEX2'
_computing_cell_refinement       'Bruker SAINT'
_computing_data_reduction        'Bruker SAINT'
_computing_structure_solution    'SHELXT 2018/2 (Sheldrick, 2018)'
_computing_structure_refinement  'SHELXL-2018/3 (Sheldrick, 2018)'
_computing_molecular_graphics    'Bruker SHELXTL'
_computing_publication_material  'Bruker SHELXTL'
_refine_special_details          ?
_refine_ls_structure_factor_coef Fsqd
_refine_ls_matrix_type           full
_refine_ls_weighting_scheme      calc
_refine_ls_weighting_details     
'w=1/[\s^2^(Fo^2^)+(0.0500P)^2^+2.1051P] where P=(Fo^2^+2Fc^2^)/3'
_atom_sites_solution_primary     ?
_atom_sites_solution_secondary   ?
_atom_sites_solution_hydrogens   geom
_refine_ls_hydrogen_treatment    constr
_refine_ls_extinction_method     none
_refine_ls_extinction_coef       .
_refine_ls_number_reflns         7523
_refine_ls_number_parameters     479
_refine_ls_number_restraints     0
_refine_ls_R_factor_all          0.0353
_refine_ls_R_factor_gt           0.0334
_refine_ls_wR_factor_ref         0.0946
_refine_ls_wR_factor_gt          0.0929
_refine_ls_goodness_of_fit_ref   1.031
_refine_ls_restrained_S_all      1.031
_refine_ls_shift/su_max          0.001
_refine_ls_shift/su_mean         0.000

loop_
_atom_site_label
_atom_site_type_symbol
_atom_site_fract_x
_atom_site_fract_y
_atom_site_fract_z
_atom_site_U_iso_or_equiv
_atom_site_adp_type
_atom_site_occupancy
_atom_site_site_symmetry_order
_atom_site_calc_flag
_atom_site_refinement_flags_posn
_atom_site_refinement_flags_adp
_atom_site_refinement_flags_occupancy
_atom_site_disorder_assembly
_atom_site_disorder_group
O1 O 0.24173(9) 0.25563(8) 0.56301(4) 0.0287(2) Uani 1 1 d . . . . .
Cu1 Cu 0.20235(2) 0.31364(2) 0.49436(2) 0.02550(8) Uani 1 1 d . . . . .
N1 N 0.03657(10) 0.33490(9) 0.49627(5) 0.0222(2) Uani 1 1 d . . . . .
N2 N 0.35354(10) 0.32166(9) 0.41451(5) 0.0215(2) Uani 1 1 d . . . . .
C1 C -0.01078(13) 0.28896(11) 0.53058(6) 0.0261(3) Uani 1 1 d . . . . .
H1A H -0.092337 0.293496 0.526299 0.031 Uiso 1 1 calc R U . . .
C11 C -0.03481(12) 0.39560(10) 0.45865(5) 0.0222(3) Uani 1 1 d . . . . .
C12 C 0.00657(15) 0.42337(13) 0.41416(6) 0.0349(4) Uani 1 1 d . . . . .
H12A H 0.080544 0.401731 0.409444 0.042 Uiso 1 1 calc R U . . .
C13 C -0.05832(16) 0.48219(13) 0.37649(6) 0.0369(4) Uani 1 1 d . . . . .
H13A H -0.028052 0.499541 0.346282 0.044 Uiso 1 1 calc R U . . .
C14 C -0.16570(14) 0.51611(11) 0.38180(6) 0.0282(3) Uani 1 1 d . . . . .
C15 C -0.20576(13) 0.49028(12) 0.42700(6) 0.0310(3) Uani 1 1 d . . . . .
H15A H -0.278943 0.513437 0.431985 0.037 Uiso 1 1 calc R U . . .
C16 C -0.14183(13) 0.43166(11) 0.46499(6) 0.0277(3) Uani 1 1 d . . . . .
H16A H -0.171263 0.415920 0.495641 0.033 Uiso 1 1 calc R U . . .
C17 C -0.23705(16) 0.57756(13) 0.33978(7) 0.0372(4) Uani 1 1 d . . . . .
H17A H -0.186409 0.621715 0.324715 0.056 Uiso 1 1 calc R U . . .
H17B H -0.292868 0.615911 0.355010 0.056 Uiso 1 1 calc R U . . .
H17C H -0.278204 0.534949 0.312324 0.056 Uiso 1 1 calc R U . . .
C21 C 0.16763(13) 0.22019(10) 0.58884(5) 0.0242(3) Uani 1 1 d . . . . .
C22 C 0.20781(15) 0.16459(12) 0.63478(6) 0.0310(3) Uani 1 1 d . . . . .
H22A H 0.288536 0.157050 0.646167 0.037 Uiso 1 1 calc R U . . .
C23 C 0.13440(16) 0.12171(13) 0.66305(6) 0.0378(4) Uani 1 1 d . . . . .
H23A H 0.164920 0.084591 0.693248 0.045 Uiso 1 1 calc R U . . .
C24 C 0.01515(17) 0.13165(15) 0.64818(7) 0.0437(4) Uani 1 1 d . . . . .
H24A H -0.035694 0.101010 0.667674 0.052 Uiso 1 1 calc R U . . .
C25 C -0.02712(16) 0.18666(13) 0.60479(7) 0.0374(4) Uani 1 1 d . . . . .
H25A H -0.108193 0.194490 0.594942 0.045 Uiso 1 1 calc R U . . .
C26 C 0.04542(13) 0.23202(11) 0.57427(6) 0.0258(3) Uani 1 1 d . . . . .
C31 C 0.58899(11) 0.26662(10) 0.44743(5) 0.0204(3) Uani 1 1 d . . . . .
C32 C 0.63506(12) 0.17288(11) 0.44954(5) 0.0230(3) Uani 1 1 d . . . . .
H32A H 0.641776 0.140446 0.417936 0.028 Uiso 1 1 calc R U . . .
C33 C 0.67160(12) 0.12558(11) 0.49719(6) 0.0238(3) Uani 1 1 d . . . . .
C34 C 0.66292(12) 0.17658(11) 0.54279(6) 0.0231(3) Uani 1 1 d . . . . .
H34A H 0.686166 0.145095 0.575551 0.028 Uiso 1 1 calc R U . . .
C35 C 0.62116(11) 0.27257(11) 0.54204(5) 0.0218(3) Uani 1 1 d . . . . .
C36 C 0.58349(12) 0.31625(10) 0.49364(6) 0.0219(3) Uani 1 1 d . . . . .
H36A H 0.553613 0.380820 0.492116 0.026 Uiso 1 1 calc R U . . .
C40 C 0.29625(12) 0.32106(11) 0.44629(6) 0.0252(3) Uani 1 1 d . . . . .
C41 C 0.42735(12) 0.32977(10) 0.37824(5) 0.0193(3) Uani 1 1 d . . . . .
C42 C 0.54477(12) 0.30921(10) 0.39495(5) 0.0207(3) Uani 1 1 d . . . . .
C43 C 0.61825(12) 0.32330(11) 0.35926(6) 0.0243(3) Uani 1 1 d . . . . .
H43A H 0.698076 0.309172 0.369243 0.029 Uiso 1 1 calc R U . . .
C44 C 0.57619(13) 0.35769(11) 0.30937(6) 0.0263(3) Uani 1 1 d . . . . .
H44A H 0.627890 0.369883 0.286013 0.032 Uiso 1 1 calc R U . . .
C45 C 0.45926(12) 0.37445(10) 0.29328(5) 0.0233(3) Uani 1 1 d . . . . .
H45A H 0.431756 0.397660 0.258855 0.028 Uiso 1 1 calc R U . . .
C46 C 0.38123(12) 0.35782(10) 0.32675(5) 0.0197(3) Uani 1 1 d . . . . .
C51 C 0.25504(12) 0.36417(10) 0.30636(5) 0.0204(3) Uani 1 1 d . . . . .
C52 C 0.18176(12) 0.28810(10) 0.31459(5) 0.0214(3) Uani 1 1 d . . . . .
H52A H 0.212294 0.233583 0.335122 0.026 Uiso 1 1 calc R U . . .
C53 C 0.06445(12) 0.29059(10) 0.29323(5) 0.0214(3) Uani 1 1 d . . . . .
C54 C 0.02247(12) 0.37200(10) 0.26323(5) 0.0227(3) Uani 1 1 d . . . . .
H54A H -0.057197 0.374576 0.248300 0.027 Uiso 1 1 calc R U . . .
C55 C 0.09320(12) 0.44948(10) 0.25442(5) 0.0217(3) Uani 1 1 d . . . . .
C56 C 0.21042(12) 0.44394(10) 0.27620(5) 0.0215(3) Uani 1 1 d . . . . .
H56A H 0.260453 0.495488 0.270315 0.026 Uiso 1 1 calc R U . . .
C331 C 0.7413(2) -0.02468(14) 0.55164(7) 0.0550(6) Uani 1 1 d . . . . .
H33A H 0.770974 -0.091128 0.549607 0.082 Uiso 1 1 calc R U . . .
H33B H 0.798129 0.014746 0.574901 0.082 Uiso 1 1 calc R U . . .
H33C H 0.669207 -0.026872 0.565387 0.082 Uiso 1 1 calc R U . . .
C332 C 0.83179(15) 0.02336(14) 0.47567(8) 0.0462(5) Uani 1 1 d . . . . .
H33D H 0.817786 0.052529 0.440679 0.069 Uiso 1 1 calc R U . . .
H33E H 0.888953 0.062446 0.498977 0.069 Uiso 1 1 calc R U . . .
H33F H 0.860841 -0.043331 0.473710 0.069 Uiso 1 1 calc R U . . .
C333 C 0.63081(15) -0.04429(12) 0.46189(7) 0.0358(4) Uani 1 1 d . . . . .
H33G H 0.614424 -0.016882 0.426509 0.054 Uiso 1 1 calc R U . . .
H33H H 0.662709 -0.110151 0.460653 0.054 Uiso 1 1 calc R U . . .
H33I H 0.559359 -0.047415 0.476073 0.054 Uiso 1 1 calc R U . . .
C334 C 0.71854(14) 0.02093(12) 0.49705(6) 0.0311(3) Uani 1 1 d . . . . .
C351 C 0.6398(2) 0.26579(15) 0.64120(7) 0.0468(5) Uani 1 1 d . . . . .
H35A H 0.712575 0.230124 0.643266 0.070 Uiso 1 1 calc R U . . .
H35B H 0.643350 0.306588 0.672407 0.070 Uiso 1 1 calc R U . . .
H35C H 0.576109 0.219191 0.639148 0.070 Uiso 1 1 calc R U . . .
C352 C 0.50666(15) 0.38583(15) 0.58962(7) 0.0422(4) Uani 1 1 d . . . . .
H35D H 0.493612 0.427479 0.558463 0.063 Uiso 1 1 calc R U . . .
H35E H 0.443156 0.339026 0.587654 0.063 Uiso 1 1 calc R U . . .
H35F H 0.510397 0.426423 0.620914 0.063 Uiso 1 1 calc R U . . .
C353 C 0.71920(15) 0.40603(14) 0.59845(7) 0.0404(4) Uani 1 1 d . . . . .
H35G H 0.792942 0.371981 0.600350 0.061 Uiso 1 1 calc R U . . .
H35H H 0.707048 0.450120 0.568271 0.061 Uiso 1 1 calc R U . . .
H35I H 0.720334 0.443870 0.630520 0.061 Uiso 1 1 calc R U . . .
C354 C 0.62032(13) 0.33053(11) 0.59247(6) 0.0271(3) Uani 1 1 d . . . . .
C531 C 0.00855(19) 0.17166(15) 0.35873(7) 0.0485(5) Uani 1 1 d . . . . .
H53A H 0.090177 0.154842 0.369484 0.073 Uiso 1 1 calc R U . . .
H53B H -0.011189 0.224937 0.380686 0.073 Uiso 1 1 calc R U . . .
H53C H -0.039018 0.114431 0.362694 0.073 Uiso 1 1 calc R U . . .
C532 C -0.14169(14) 0.22972(14) 0.28610(9) 0.0463(5) Uani 1 1 d . . . . .
H53D H -0.158021 0.250754 0.249490 0.069 Uiso 1 1 calc R U . . .
H53E H -0.188407 0.172159 0.290473 0.069 Uiso 1 1 calc R U . . .
H53F H -0.160577 0.282665 0.308464 0.069 Uiso 1 1 calc R U . . .
C533 C 0.01165(17) 0.11883(13) 0.26734(8) 0.0429(4) Uani 1 1 d . . . . .
H53G H -0.002509 0.139124 0.230604 0.064 Uiso 1 1 calc R U . . .
H53H H 0.092425 0.099066 0.277755 0.064 Uiso 1 1 calc R U . . .
H53I H -0.038646 0.063666 0.271776 0.064 Uiso 1 1 calc R U . . .
C534 C -0.01381(13) 0.20409(11) 0.30152(6) 0.0253(3) Uani 1 1 d . . . . .
C551 C 0.08023(19) 0.63150(12) 0.25690(8) 0.0487(5) Uani 1 1 d . . . . .
H55A H 0.164021 0.633711 0.268521 0.073 Uiso 1 1 calc R U . . .
H55B H 0.054909 0.690143 0.236415 0.073 Uiso 1 1 calc R U . . .
H55C H 0.042349 0.628765 0.287448 0.073 Uiso 1 1 calc R U . . .
C552 C 0.10306(16) 0.54682(15) 0.17387(7) 0.0420(4) Uani 1 1 d . . . . .
H55D H 0.187217 0.547697 0.184125 0.063 Uiso 1 1 calc R U . . .
H55E H 0.079693 0.490013 0.151536 0.063 Uiso 1 1 calc R U . . .
H55F H 0.077340 0.606695 0.154600 0.063 Uiso 1 1 calc R U . . .
C553 C -0.08302(14) 0.53939(13) 0.20557(7) 0.0355(4) Uani 1 1 d . . . . .
H55G H -0.105513 0.481722 0.183800 0.053 Uiso 1 1 calc R U . . .
H55H H -0.120033 0.537151 0.236391 0.053 Uiso 1 1 calc R U . . .
H55I H -0.107474 0.598529 0.185359 0.053 Uiso 1 1 calc R U . . .
C554 C 0.04804(13) 0.54062(11) 0.22301(6) 0.0284(3) Uani 1 1 d . . . . .

loop_
_atom_site_aniso_label
_atom_site_aniso_U_11
_atom_site_aniso_U_22
_atom_site_aniso_U_33
_atom_site_aniso_U_23
_atom_site_aniso_U_13
_atom_site_aniso_U_12
O1 0.0244(5) 0.0322(6) 0.0303(5) 0.0077(4) 0.0072(4) 0.0048(4)
Cu1 0.02225(13) 0.02965(14) 0.02666(13) 0.00487(8) 0.00993(9) 0.00340(8)
N1 0.0218(6) 0.0232(6) 0.0220(6) 0.0002(5) 0.0052(5) 0.0027(5)
N2 0.0194(6) 0.0237(6) 0.0213(6) 0.0029(5) 0.0036(5) 0.0020(5)
C1 0.0215(7) 0.0285(7) 0.0295(7) 0.0008(6) 0.0080(6) 0.0025(6)
C11 0.0225(7) 0.0211(7) 0.0226(7) -0.0014(5) 0.0025(5) 0.0006(5)
C12 0.0330(8) 0.0414(9) 0.0328(8) 0.0103(7) 0.0130(7) 0.0138(7)
C13 0.0454(10) 0.0398(9) 0.0277(8) 0.0081(7) 0.0123(7) 0.0110(8)
C14 0.0337(8) 0.0216(7) 0.0262(7) -0.0035(6) -0.0027(6) 0.0023(6)
C15 0.0238(7) 0.0330(8) 0.0352(8) -0.0006(7) 0.0030(6) 0.0058(6)
C16 0.0250(7) 0.0311(8) 0.0278(7) 0.0014(6) 0.0066(6) 0.0032(6)
C17 0.0436(9) 0.0317(8) 0.0317(8) 0.0002(7) -0.0057(7) 0.0070(7)
C21 0.0304(8) 0.0203(7) 0.0226(7) -0.0020(5) 0.0062(6) 0.0033(6)
C22 0.0370(9) 0.0294(8) 0.0260(7) 0.0017(6) 0.0042(6) 0.0061(7)
C23 0.0533(11) 0.0354(9) 0.0255(8) 0.0077(7) 0.0094(7) 0.0067(8)
C24 0.0503(11) 0.0493(11) 0.0361(9) 0.0148(8) 0.0200(8) 0.0006(9)
C25 0.0340(9) 0.0439(10) 0.0370(9) 0.0102(7) 0.0135(7) 0.0030(7)
C26 0.0286(8) 0.0258(7) 0.0245(7) 0.0005(6) 0.0092(6) 0.0025(6)
C31 0.0156(6) 0.0239(7) 0.0215(7) -0.0005(5) 0.0024(5) 0.0005(5)
C32 0.0221(7) 0.0254(7) 0.0210(7) -0.0055(5) 0.0023(5) 0.0033(6)
C33 0.0211(7) 0.0241(7) 0.0245(7) -0.0030(6) 0.0001(5) 0.0047(6)
C34 0.0209(7) 0.0259(7) 0.0211(7) -0.0003(5) 0.0002(5) 0.0026(5)
C35 0.0177(6) 0.0253(7) 0.0223(7) -0.0045(6) 0.0037(5) -0.0005(5)
C36 0.0202(7) 0.0209(7) 0.0247(7) -0.0023(5) 0.0039(5) 0.0024(5)
C40 0.0204(7) 0.0285(8) 0.0259(7) 0.0052(6) 0.0017(6) 0.0044(6)
C41 0.0206(7) 0.0174(6) 0.0207(6) 0.0000(5) 0.0058(5) -0.0003(5)
C42 0.0218(7) 0.0190(7) 0.0211(7) -0.0023(5) 0.0032(5) 0.0000(5)
C43 0.0201(7) 0.0271(7) 0.0264(7) -0.0020(6) 0.0057(6) -0.0004(6)
C44 0.0259(7) 0.0291(8) 0.0258(7) -0.0005(6) 0.0100(6) -0.0034(6)
C45 0.0272(7) 0.0221(7) 0.0206(6) 0.0015(5) 0.0040(5) -0.0022(6)
C46 0.0224(7) 0.0151(6) 0.0213(6) -0.0006(5) 0.0030(5) -0.0004(5)
C51 0.0229(7) 0.0200(7) 0.0178(6) -0.0013(5) 0.0027(5) 0.0003(5)
C52 0.0239(7) 0.0182(6) 0.0215(6) 0.0026(5) 0.0027(5) 0.0020(5)
C53 0.0238(7) 0.0201(7) 0.0204(6) -0.0003(5) 0.0045(5) -0.0007(6)
C54 0.0219(7) 0.0241(7) 0.0207(6) 0.0001(5) 0.0003(5) 0.0002(6)
C55 0.0266(7) 0.0196(7) 0.0176(6) 0.0011(5) 0.0004(5) 0.0012(6)
C56 0.0255(7) 0.0189(6) 0.0193(6) 0.0010(5) 0.0020(5) -0.0032(5)
C331 0.0898(16) 0.0322(10) 0.0366(10) 0.0007(8) -0.0054(10) 0.0248(10)
C332 0.0314(9) 0.0393(10) 0.0661(12) -0.0153(9) 0.0040(8) 0.0128(8)
C333 0.0382(9) 0.0260(8) 0.0422(9) -0.0068(7) 0.0044(7) 0.0059(7)
C334 0.0354(8) 0.0267(8) 0.0285(8) -0.0034(6) -0.0013(6) 0.0107(7)
C351 0.0701(13) 0.0466(11) 0.0262(8) -0.0041(8) 0.0155(8) 0.0066(10)
C352 0.0346(9) 0.0548(11) 0.0378(9) -0.0184(8) 0.0084(7) 0.0106(8)
C353 0.0383(9) 0.0467(10) 0.0366(9) -0.0194(8) 0.0077(7) -0.0075(8)
C354 0.0291(8) 0.0304(8) 0.0217(7) -0.0063(6) 0.0043(6) 0.0033(6)
C531 0.0591(12) 0.0501(11) 0.0337(9) 0.0140(8) 0.0015(8) -0.0253(9)
C532 0.0247(8) 0.0413(10) 0.0735(13) 0.0163(9) 0.0106(8) -0.0038(7)
C533 0.0453(10) 0.0292(9) 0.0575(11) -0.0102(8) 0.0187(8) -0.0145(8)
C534 0.0234(7) 0.0244(7) 0.0279(7) 0.0035(6) 0.0041(6) -0.0030(6)
C551 0.0613(12) 0.0210(8) 0.0534(11) 0.0033(8) -0.0172(9) 0.0052(8)
C552 0.0384(9) 0.0501(11) 0.0358(9) 0.0220(8) 0.0017(7) -0.0014(8)
C553 0.0318(8) 0.0324(8) 0.0388(9) 0.0119(7) -0.0032(7) 0.0061(7)
C554 0.0312(8) 0.0225(7) 0.0278(7) 0.0071(6) -0.0042(6) 0.0001(6)

_geom_special_details            
; 
 All esds (except the esd in the dihedral angle between two l.s. planes) 
 are estimated using the full covariance matrix.  The cell esds are taken 
 into account individually in the estimation of esds in distances, angles 
 and torsion angles; correlations between esds in cell parameters are only 
 used when they are defined by crystal symmetry.  An approximate (isotropic) 
 treatment of cell esds is used for estimating esds involving l.s. planes. 
;

loop_
_geom_bond_atom_site_label_1
_geom_bond_atom_site_label_2
_geom_bond_distance
_geom_bond_site_symmetry_2
_geom_bond_publ_flag
O1 C21 1.2894(18) . ?
O1 Cu1 1.9323(11) . ?
Cu1 C40 1.8167(15) . ?
Cu1 N1 1.9859(12) . ?
N1 C1 1.2977(19) . ?
N1 C11 1.4348(18) . ?
N2 C40 1.158(2) . ?
N2 C41 1.3988(18) . ?
C1 C26 1.437(2) . ?
C11 C12 1.388(2) . ?
C11 C16 1.392(2) . ?
C12 C13 1.387(2) . ?
C13 C14 1.379(2) . ?
C14 C15 1.390(2) . ?
C14 C17 1.509(2) . ?
C15 C16 1.385(2) . ?
C21 C22 1.424(2) . ?
C21 C26 1.431(2) . ?
C22 C23 1.366(2) . ?
C23 C24 1.396(3) . ?
C24 C25 1.373(3) . ?
C25 C26 1.412(2) . ?
C31 C32 1.391(2) . ?
C31 C36 1.392(2) . ?
C31 C42 1.4891(19) . ?
C32 C33 1.396(2) . ?
C33 C34 1.396(2) . ?
C33 C334 1.537(2) . ?
C34 C35 1.403(2) . ?
C35 C36 1.392(2) . ?
C35 C354 1.5347(19) . ?
C41 C42 1.403(2) . ?
C41 C46 1.4046(19) . ?
C42 C43 1.393(2) . ?
C43 C44 1.385(2) . ?
C44 C45 1.386(2) . ?
C45 C46 1.395(2) . ?
C46 C51 1.4892(19) . ?
C51 C56 1.3914(19) . ?
C51 C52 1.394(2) . ?
C52 C53 1.395(2) . ?
C53 C54 1.399(2) . ?
C53 C534 1.541(2) . ?
C54 C55 1.394(2) . ?
C55 C56 1.398(2) . ?
C55 C554 1.5332(19) . ?
C331 C334 1.530(2) . ?
C332 C334 1.537(2) . ?
C333 C334 1.537(2) . ?
C351 C354 1.530(2) . ?
C352 C354 1.529(2) . ?
C353 C354 1.545(2) . ?
C531 C534 1.529(2) . ?
C532 C534 1.529(2) . ?
C533 C534 1.530(2) . ?
C551 C554 1.533(2) . ?
C552 C554 1.537(2) . ?
C553 C554 1.530(2) . ?

loop_
_geom_angle_atom_site_label_1
_geom_angle_atom_site_label_2
_geom_angle_atom_site_label_3
_geom_angle
_geom_angle_site_symmetry_1
_geom_angle_site_symmetry_3
_geom_angle_publ_flag
C21 O1 Cu1 124.32(9) . . ?
C40 Cu1 O1 125.76(5) . . ?
C40 Cu1 N1 137.24(6) . . ?
O1 Cu1 N1 96.33(5) . . ?
C1 N1 C11 118.52(12) . . ?
C1 N1 Cu1 119.60(10) . . ?
C11 N1 Cu1 121.78(9) . . ?
C40 N2 C41 174.96(15) . . ?
N1 C1 C26 127.77(14) . . ?
C12 C11 C16 117.69(14) . . ?
C12 C11 N1 118.41(13) . . ?
C16 C11 N1 123.86(13) . . ?
C13 C12 C11 121.06(15) . . ?
C14 C13 C12 121.61(15) . . ?
C13 C14 C15 117.25(14) . . ?
C13 C14 C17 121.13(15) . . ?
C15 C14 C17 121.61(15) . . ?
C16 C15 C14 121.75(14) . . ?
C15 C16 C11 120.59(14) . . ?
O1 C21 C22 118.98(14) . . ?
O1 C21 C26 124.35(13) . . ?
C22 C21 C26 116.67(14) . . ?
C23 C22 C21 122.32(16) . . ?
C22 C23 C24 120.92(15) . . ?
C25 C24 C23 118.60(16) . . ?
C24 C25 C26 122.45(17) . . ?
C25 C26 C21 119.00(14) . . ?
C25 C26 C1 116.33(14) . . ?
C21 C26 C1 124.66(13) . . ?
C32 C31 C36 119.69(13) . . ?
C32 C31 C42 117.83(12) . . ?
C36 C31 C42 122.46(13) . . ?
C31 C32 C33 121.25(13) . . ?
C32 C33 C34 117.64(13) . . ?
C32 C33 C334 118.97(13) . . ?
C34 C33 C334 123.39(13) . . ?
C33 C34 C35 122.45(13) . . ?
C36 C35 C34 117.99(13) . . ?
C36 C35 C354 120.02(13) . . ?
C34 C35 C354 121.96(13) . . ?
C35 C36 C31 120.91(13) . . ?
N2 C40 Cu1 176.62(14) . . ?
N2 C41 C42 118.35(12) . . ?
N2 C41 C46 118.93(12) . . ?
C42 C41 C46 122.71(12) . . ?
C43 C42 C41 117.63(13) . . ?
C43 C42 C31 120.55(13) . . ?
C41 C42 C31 121.66(12) . . ?
C44 C43 C42 120.73(13) . . ?
C43 C44 C45 120.48(13) . . ?
C44 C45 C46 121.14(13) . . ?
C45 C46 C41 117.02(12) . . ?
C45 C46 C51 119.85(12) . . ?
C41 C46 C51 123.02(12) . . ?
C56 C51 C52 119.43(13) . . ?
C56 C51 C46 119.88(12) . . ?
C52 C51 C46 120.58(12) . . ?
C51 C52 C53 121.20(13) . . ?
C52 C53 C54 117.85(13) . . ?
C52 C53 C534 120.10(12) . . ?
C54 C53 C534 122.03(13) . . ?
C55 C54 C53 122.43(13) . . ?
C54 C55 C56 117.99(12) . . ?
C54 C55 C554 123.14(13) . . ?
C56 C55 C554 118.86(13) . . ?
C51 C56 C55 121.09(13) . . ?
C331 C334 C33 112.42(13) . . ?
C331 C334 C333 107.52(15) . . ?
C33 C334 C333 109.84(12) . . ?
C331 C334 C332 109.09(16) . . ?
C33 C334 C332 108.51(14) . . ?
C333 C334 C332 109.42(13) . . ?
C352 C354 C351 109.04(14) . . ?
C352 C354 C35 110.84(12) . . ?
C351 C354 C35 112.65(13) . . ?
C352 C354 C353 108.20(14) . . ?
C351 C354 C353 107.86(14) . . ?
C35 C354 C353 108.10(12) . . ?
C531 C534 C532 108.06(15) . . ?
C531 C534 C533 109.04(15) . . ?
C532 C534 C533 108.10(15) . . ?
C531 C534 C53 110.94(12) . . ?
C532 C534 C53 111.97(13) . . ?
C533 C534 C53 108.66(12) . . ?
C553 C554 C551 108.13(14) . . ?
C553 C554 C55 112.57(13) . . ?
C551 C554 C55 109.18(12) . . ?
C553 C554 C552 108.05(13) . . ?
C551 C554 C552 109.61(15) . . ?
C55 C554 C552 109.26(13) . . ?

_refine_diff_density_max         0.363
_refine_diff_density_min         -0.381
_refine_diff_density_rms         0.045

_shelx_res_file                  
; 
TITL cu_sc5_a.res in P2(1)/n 
    cu_sc5.res 
    created by SHELXL-2018/3 at 15:02:07 on 29-Mar-2025 
REM Old TITL cu_sc5 in P2(1)/n 
REM SHELXT solution in P2(1)/n: R1 0.126, Rweak 0.004, Alpha 0.031 
REM <I/s>   0.689 for  350 systematic absences,  Orientation as input 
REM Formula found by SHELXT:  C49 N2 O Cu 
  
CELL  1.54178  11.7921  13.6940  26.0076   90.000  100.426   90.000 
ZERR    4.000   0.0009   0.0011   0.0020    0.000    0.004    0.000 
LATT  1 
SYMM 1/2-X, 1/2+Y, 1/2-Z 
SFAC C H N O CU 
UNIT 196 228 8 4 4 
TEMP -123.150 
SIZE 0.07 0.14 0.37 
L.S. 16 
BOND 
LIST 4 
FMAP 2 
PLAN 20 
acta 
WGHT    0.050000    2.105100 
FVAR       0.31194 
O1    4    0.241727    0.255635    0.563008    11.00000    0.02439    0.03219 = 
         0.03027    0.00770    0.00719    0.00481 
CU1   5    0.202352    0.313644    0.494365    11.00000    0.02225    0.02965 = 
         0.02666    0.00487    0.00993    0.00340 
N1    3    0.036572    0.334902    0.496267    11.00000    0.02179    0.02316 = 
         0.02202    0.00021    0.00524    0.00268 
N2    3    0.353539    0.321659    0.414510    11.00000    0.01939    0.02373 = 
         0.02129    0.00295    0.00360    0.00199 
C1    1   -0.010777    0.288956    0.530576    11.00000    0.02152    0.02845 = 
         0.02949    0.00075    0.00805    0.00255 
AFIX  43 
H1A   2   -0.092337    0.293496    0.526299    11.00000   -1.20000 
AFIX   0 
C11   1   -0.034814    0.395604    0.458650    11.00000    0.02248    0.02107 = 
         0.02260   -0.00138    0.00253    0.00059 
C12   1    0.006573    0.423367    0.414165    11.00000    0.03300    0.04144 = 
         0.03284    0.01033    0.01301    0.01384 
AFIX  43 
H12A  2    0.080544    0.401731    0.409444    11.00000   -1.20000 
AFIX   0 
C13   1   -0.058317    0.482189    0.376489    11.00000    0.04539    0.03981 = 
         0.02771    0.00811    0.01227    0.01097 
AFIX  43 
H13A  2   -0.028052    0.499541    0.346282    11.00000   -1.20000 
AFIX   0 
C14   1   -0.165696    0.516109    0.381800    11.00000    0.03371    0.02157 = 
         0.02616   -0.00347   -0.00270    0.00228 
C15   1   -0.205763    0.490279    0.427003    11.00000    0.02375    0.03302 = 
         0.03520   -0.00057    0.00295    0.00582 
AFIX  43 
H15A  2   -0.278943    0.513437    0.431985    11.00000   -1.20000 
AFIX   0 
C16   1   -0.141827    0.431659    0.464991    11.00000    0.02497    0.03111 = 
         0.02781    0.00136    0.00659    0.00322 
AFIX  43 
H16A  2   -0.171263    0.415920    0.495641    11.00000   -1.20000 
AFIX   0 
C17   1   -0.237049    0.577557    0.339779    11.00000    0.04357    0.03168 = 
         0.03173    0.00024   -0.00569    0.00705 
AFIX 137 
H17A  2   -0.186409    0.621715    0.324715    11.00000   -1.50000 
H17B  2   -0.292868    0.615911    0.355010    11.00000   -1.50000 
H17C  2   -0.278204    0.534949    0.312324    11.00000   -1.50000 
AFIX   0 
C21   1    0.167634    0.220188    0.588836    11.00000    0.03042    0.02030 = 
         0.02256   -0.00204    0.00624    0.00335 
C22   1    0.207811    0.164588    0.634775    11.00000    0.03701    0.02944 = 
         0.02599    0.00174    0.00417    0.00614 
AFIX  43 
H22A  2    0.288536    0.157050    0.646167    11.00000   -1.20000 
AFIX   0 
C23   1    0.134403    0.121706    0.663046    11.00000    0.05326    0.03541 = 
         0.02549    0.00771    0.00938    0.00669 
AFIX  43 
H23A  2    0.164920    0.084591    0.693248    11.00000   -1.20000 
AFIX   0 
C24   1    0.015150    0.131651    0.648183    11.00000    0.05029    0.04926 = 
         0.03608    0.01477    0.02003    0.00060 
AFIX  43 
H24A  2   -0.035694    0.101010    0.667674    11.00000   -1.20000 
AFIX   0 
C25   1   -0.027118    0.186662    0.604791    11.00000    0.03397    0.04393 = 
         0.03695    0.01016    0.01347    0.00305 
AFIX  43 
H25A  2   -0.108193    0.194490    0.594942    11.00000   -1.20000 
AFIX   0 
C26   1    0.045423    0.232018    0.574272    11.00000    0.02863    0.02584 = 
         0.02454    0.00050    0.00919    0.00248 
C31   1    0.588987    0.266621    0.447434    11.00000    0.01559    0.02394 = 
         0.02146   -0.00045    0.00243    0.00049 
C32   1    0.635060    0.172880    0.449535    11.00000    0.02213    0.02537 = 
         0.02100   -0.00545    0.00225    0.00329 
AFIX  43 
H32A  2    0.641776    0.140446    0.417936    11.00000   -1.20000 
AFIX   0 
C33   1    0.671600    0.125584    0.497187    11.00000    0.02114    0.02413 = 
         0.02449   -0.00302    0.00009    0.00472 
C34   1    0.662922    0.176577    0.542789    11.00000    0.02088    0.02595 = 
         0.02112   -0.00030    0.00019    0.00264 
AFIX  43 
H34A  2    0.686166    0.145095    0.575551    11.00000   -1.20000 
AFIX   0 
C35   1    0.621159    0.272568    0.542036    11.00000    0.01771    0.02532 = 
         0.02232   -0.00447    0.00370   -0.00046 
C36   1    0.583490    0.316249    0.493642    11.00000    0.02016    0.02087 = 
         0.02471   -0.00226    0.00392    0.00241 
AFIX  43 
H36A  2    0.553613    0.380820    0.492116    11.00000   -1.20000 
AFIX   0 
C40   1    0.296249    0.321065    0.446293    11.00000    0.02041    0.02851 = 
         0.02588    0.00519    0.00173    0.00439 
C41   1    0.427347    0.329769    0.378242    11.00000    0.02062    0.01743 = 
         0.02071    0.00000    0.00582   -0.00030 
C42   1    0.544771    0.309210    0.394954    11.00000    0.02182    0.01898 = 
         0.02115   -0.00235    0.00323    0.00001 
C43   1    0.618250    0.323305    0.359255    11.00000    0.02005    0.02706 = 
         0.02637   -0.00200    0.00567   -0.00044 
AFIX  43 
H43A  2    0.698076    0.309172    0.369243    11.00000   -1.20000 
AFIX   0 
C44   1    0.576195    0.357693    0.309369    11.00000    0.02586    0.02914 = 
         0.02576   -0.00053    0.01001   -0.00341 
AFIX  43 
H44A  2    0.627890    0.369883    0.286013    11.00000   -1.20000 
AFIX   0 
C45   1    0.459261    0.374448    0.293275    11.00000    0.02723    0.02206 = 
         0.02060    0.00154    0.00399   -0.00216 
AFIX  43 
H45A  2    0.431756    0.397660    0.258855    11.00000   -1.20000 
AFIX   0 
C46   1    0.381231    0.357816    0.326751    11.00000    0.02241    0.01506 = 
         0.02127   -0.00056    0.00297   -0.00044 
C51   1    0.255036    0.364169    0.306362    11.00000    0.02288    0.02004 = 
         0.01775   -0.00125    0.00267    0.00029 
C52   1    0.181756    0.288098    0.314591    11.00000    0.02386    0.01824 = 
         0.02152    0.00261    0.00270    0.00196 
AFIX  43 
H52A  2    0.212294    0.233583    0.335122    11.00000   -1.20000 
AFIX   0 
C53   1    0.064455    0.290594    0.293231    11.00000    0.02377    0.02012 = 
         0.02039   -0.00028    0.00448   -0.00069 
C54   1    0.022469    0.372002    0.263227    11.00000    0.02189    0.02409 = 
         0.02071    0.00008    0.00028    0.00016 
AFIX  43 
H54A  2   -0.057197    0.374576    0.248300    11.00000   -1.20000 
AFIX   0 
C55   1    0.093202    0.449484    0.254422    11.00000    0.02661    0.01956 = 
         0.01757    0.00105    0.00035    0.00124 
C56   1    0.210421    0.443940    0.276202    11.00000    0.02548    0.01895 = 
         0.01931    0.00102    0.00199   -0.00318 
AFIX  43 
H56A  2    0.260453    0.495488    0.270315    11.00000   -1.20000 
AFIX   0 
C331  1    0.741252   -0.024677    0.551641    11.00000    0.08980    0.03216 = 
         0.03663    0.00068   -0.00535    0.02480 
AFIX  33 
H33A  2    0.770974   -0.091128    0.549607    11.00000   -1.50000 
H33B  2    0.798129    0.014746    0.574901    11.00000   -1.50000 
H33C  2    0.669207   -0.026872    0.565387    11.00000   -1.50000 
AFIX   0 
C332  1    0.831792    0.023365    0.475667    11.00000    0.03141    0.03930 = 
         0.06606   -0.01530    0.00397    0.01280 
AFIX  33 
H33D  2    0.817786    0.052529    0.440679    11.00000   -1.50000 
H33E  2    0.888953    0.062446    0.498977    11.00000   -1.50000 
H33F  2    0.860841   -0.043331    0.473710    11.00000   -1.50000 
AFIX   0 
C333  1    0.630811   -0.044287    0.461887    11.00000    0.03824    0.02597 = 
         0.04223   -0.00680    0.00435    0.00594 
AFIX  33 
H33G  2    0.614424   -0.016882    0.426509    11.00000   -1.50000 
H33H  2    0.662709   -0.110151    0.460653    11.00000   -1.50000 
H33I  2    0.559359   -0.047415    0.476073    11.00000   -1.50000 
AFIX   0 
C334  1    0.718537    0.020932    0.497054    11.00000    0.03544    0.02673 = 
         0.02848   -0.00344   -0.00129    0.01074 
C351  1    0.639841    0.265793    0.641199    11.00000    0.07012    0.04657 = 
         0.02622   -0.00411    0.01549    0.00659 
AFIX  33 
H35A  2    0.712575    0.230124    0.643266    11.00000   -1.50000 
H35B  2    0.643350    0.306588    0.672407    11.00000   -1.50000 
H35C  2    0.576109    0.219191    0.639148    11.00000   -1.50000 
AFIX   0 
C352  1    0.506663    0.385831    0.589619    11.00000    0.03458    0.05476 = 
         0.03781   -0.01843    0.00840    0.01063 
AFIX  33 
H35D  2    0.493612    0.427479    0.558463    11.00000   -1.50000 
H35E  2    0.443156    0.339026    0.587654    11.00000   -1.50000 
H35F  2    0.510397    0.426423    0.620914    11.00000   -1.50000 
AFIX   0 
C353  1    0.719201    0.406028    0.598449    11.00000    0.03830    0.04673 = 
         0.03660   -0.01942    0.00769   -0.00749 
AFIX  33 
H35G  2    0.792942    0.371981    0.600350    11.00000   -1.50000 
H35H  2    0.707048    0.450120    0.568271    11.00000   -1.50000 
H35I  2    0.720334    0.443870    0.630520    11.00000   -1.50000 
AFIX   0 
C354  1    0.620316    0.330529    0.592468    11.00000    0.02906    0.03036 = 
         0.02167   -0.00628    0.00427    0.00328 
C531  1    0.008547    0.171664    0.358734    11.00000    0.05913    0.05013 = 
         0.03365    0.01401    0.00147   -0.02532 
AFIX  33 
H53A  2    0.090177    0.154842    0.369484    11.00000   -1.50000 
H53B  2   -0.011189    0.224937    0.380686    11.00000   -1.50000 
H53C  2   -0.039018    0.114431    0.362694    11.00000   -1.50000 
AFIX   0 
C532  1   -0.141688    0.229719    0.286103    11.00000    0.02469    0.04128 = 
         0.07349    0.01631    0.01065   -0.00382 
AFIX  33 
H53D  2   -0.158021    0.250754    0.249490    11.00000   -1.50000 
H53E  2   -0.188407    0.172159    0.290473    11.00000   -1.50000 
H53F  2   -0.160577    0.282665    0.308464    11.00000   -1.50000 
AFIX   0 
C533  1    0.011653    0.118826    0.267343    11.00000    0.04534    0.02923 = 
         0.05755   -0.01016    0.01867   -0.01449 
AFIX  33 
H53G  2   -0.002509    0.139124    0.230604    11.00000   -1.50000 
H53H  2    0.092425    0.099066    0.277755    11.00000   -1.50000 
H53I  2   -0.038646    0.063666    0.271776    11.00000   -1.50000 
AFIX   0 
C534  1   -0.013811    0.204094    0.301524    11.00000    0.02342    0.02435 = 
         0.02794    0.00346    0.00412   -0.00296 
C551  1    0.080232    0.631501    0.256905    11.00000    0.06126    0.02103 = 
         0.05341    0.00330   -0.01724    0.00518 
AFIX  33 
H55A  2    0.164021    0.633711    0.268521    11.00000   -1.50000 
H55B  2    0.054909    0.690143    0.236415    11.00000   -1.50000 
H55C  2    0.042349    0.628765    0.287448    11.00000   -1.50000 
AFIX   0 
C552  1    0.103057    0.546817    0.173867    11.00000    0.03839    0.05006 = 
         0.03577    0.02204    0.00167   -0.00135 
AFIX  33 
H55D  2    0.187217    0.547697    0.184125    11.00000   -1.50000 
H55E  2    0.079693    0.490013    0.151536    11.00000   -1.50000 
H55F  2    0.077340    0.606695    0.154600    11.00000   -1.50000 
AFIX   0 
C553  1   -0.083024    0.539395    0.205574    11.00000    0.03185    0.03237 = 
         0.03881    0.01193   -0.00322    0.00614 
AFIX  33 
H55G  2   -0.105513    0.481722    0.183800    11.00000   -1.50000 
H55H  2   -0.120033    0.537151    0.236391    11.00000   -1.50000 
H55I  2   -0.107474    0.598529    0.185359    11.00000   -1.50000 
AFIX   0 
C554  1    0.048044    0.540618    0.223015    11.00000    0.03123    0.02251 = 
         0.02778    0.00711   -0.00416    0.00013 
  
HKLF 4 
  
  
  
  
REM  cu_sc5_a.res in P2(1)/n 
REM wR2 = 0.0946, GooF = S = 1.031, Restrained GooF = 1.031 for all data 
REM R1 = 0.0334 for 7049 Fo > 4sig(Fo) and 0.0353 for all 7523 data 
REM 479 parameters refined using 0 restraints 
  
END 
  
WGHT      0.0500      2.1052 
  
REM Highest difference peak  0.363,  deepest hole -0.381,  1-sigma level  0.045 
Q1    1   0.5372  0.2479  0.6257  11.00000  0.05    0.36 
Q2    1   0.0206  0.2454  0.2971  11.00000  0.05    0.27 
Q3    1   0.7164  0.3410  0.6239  11.00000  0.05    0.24 
Q4    1   0.6141  0.2999  0.5669  11.00000  0.05    0.24 
Q5    1   0.6950  0.0771  0.4978  11.00000  0.05    0.24 
Q6    1   0.1223  0.2972  0.3086  11.00000  0.05    0.23 
Q7    1   0.1001  0.2206  0.5771  11.00000  0.05    0.23 
Q8    1   0.3114  0.3647  0.3179  11.00000  0.05    0.22 
Q9    1   0.0700  0.4966  0.2387  11.00000  0.05    0.22 
Q10   1   0.5764  0.3103  0.3765  11.00000  0.05    0.22 
Q11   1   0.1511  0.4414  0.2625  11.00000  0.05    0.22 
Q12   1   0.4207  0.3623  0.3099  11.00000  0.05    0.21 
Q13   1   0.5224  0.3832  0.3063  11.00000  0.05    0.21 
Q14   1   0.6141  0.2243  0.4508  11.00000  0.05    0.20 
Q15   1   0.5607  0.2884  0.4243  11.00000  0.05    0.20 
Q16   1   0.6474  0.2278  0.5399  11.00000  0.05    0.20 
Q17   1   0.0435  0.3379  0.2832  11.00000  0.05    0.20 
Q18   1   0.0820  0.5511  0.2009  11.00000  0.05    0.20 
Q19   1   0.3986  0.3404  0.3503  11.00000  0.05    0.20 
Q20   1   0.2347  0.3944  0.2906  11.00000  0.05    0.20 
;
_shelx_res_checksum              45762
####################################################################### 
# 
# This file contains crystal structure data downloaded from the 
# Cambridge Structural Database (CSD) hosted by the Cambridge 
# Crystallographic Data Centre (CCDC).
# 
# Full information about CCDC data access policies and citation 
# guidelines are available at http://www.ccdc.cam.ac.uk/access/V1 
# 
# Audit and citation data items may have been added by the CCDC. 
# Please retain this information to preserve the provenance of 
# this file and to allow appropriate attribution of the data. 
# 
#######################################################################

data_Cu3
_database_code_depnum_ccdc_archive 'CCDC 2453586'
loop_
_audit_author_name
_audit_author_address
'Thomas Teets'
;University of Houston
United States of America
;
_audit_update_record             
;
2025-05-23 deposited with the CCDC.	2025-10-17 downloaded from the CCDC.
;

_audit_creation_method           SHELXL-2018/3
_shelx_SHELXL_version_number     2018/3
_chemical_name_systematic        ?
_chemical_name_common            ?
_chemical_melting_point          ?
_chemical_formula_moiety         ?
_chemical_formula_sum            'C25 H25 Cu N2 O'
_chemical_formula_weight         433.01

loop_
_atom_type_symbol
_atom_type_description
_atom_type_scat_dispersion_real
_atom_type_scat_dispersion_imag
_atom_type_scat_source
C C 0.0033 0.0016 'International Tables Vol C Tables 4.2.6.8 and 6.1.1.4'
H H 0.0000 0.0000 'International Tables Vol C Tables 4.2.6.8 and 6.1.1.4'
N N 0.0061 0.0033 'International Tables Vol C Tables 4.2.6.8 and 6.1.1.4'
O O 0.0106 0.0060 'International Tables Vol C Tables 4.2.6.8 and 6.1.1.4'
Cu Cu 0.3201 1.2651 'International Tables Vol C Tables 4.2.6.8 and 6.1.1.4'

_space_group_crystal_system      triclinic
_space_group_IT_number           2
_space_group_name_H-M_alt        'P -1'
_space_group_name_Hall           '-P 1'

_shelx_space_group_comment       
; 
The symmetry employed for this shelxl refinement is uniquely defined 
by the following loop, which should always be used as a source of 
symmetry information in preference to the above space-group names. 
They are only intended as comments. 
;

loop_
_space_group_symop_operation_xyz
'x, y, z'
'-x, -y, -z'

_cell_length_a                   10.390(9)
_cell_length_b                   10.781(9)
_cell_length_c                   12.163(11)
_cell_angle_alpha                64.965(9)
_cell_angle_beta                 87.971(10)
_cell_angle_gamma                66.385(9)
_cell_volume                     1116.2(17)
_cell_formula_units_Z            2
_cell_measurement_temperature    123(2)
_cell_measurement_reflns_used    3475
_cell_measurement_theta_min      2.17
_cell_measurement_theta_max      25.03

_exptl_crystal_description       plate
_exptl_crystal_colour            yellow
_exptl_crystal_density_meas      ?
_exptl_crystal_density_method    ?
_exptl_crystal_density_diffrn    1.288
_exptl_crystal_F_000             452
_exptl_transmission_factor_min   ?
_exptl_transmission_factor_max   ?
_exptl_crystal_size_max          0.080
_exptl_crystal_size_mid          0.080
_exptl_crystal_size_min          0.030
_exptl_absorpt_coefficient_mu    0.995
_shelx_estimated_absorpt_T_min   0.925
_shelx_estimated_absorpt_T_max   0.971
_exptl_absorpt_correction_type   multi-scan
_exptl_absorpt_correction_T_min  0.6656
_exptl_absorpt_correction_T_max  0.7456
_exptl_absorpt_process_details   sadabs
_exptl_absorpt_special_details   ?
_diffrn_ambient_temperature      123(2)
_diffrn_radiation_wavelength     0.71073
_diffrn_radiation_type           MoK\a
_diffrn_source                   ?
_diffrn_measurement_device_type  'Bruker APEX-II CCD'
_diffrn_measurement_method       '\f and \w scans'
_diffrn_detector_area_resol_mean ?
_diffrn_reflns_number            14113
_diffrn_reflns_av_unetI/netI     0.0552
_diffrn_reflns_av_R_equivalents  0.0445
_diffrn_reflns_limit_h_min       -13
_diffrn_reflns_limit_h_max       13
_diffrn_reflns_limit_k_min       -13
_diffrn_reflns_limit_k_max       13
_diffrn_reflns_limit_l_min       -15
_diffrn_reflns_limit_l_max       15
_diffrn_reflns_theta_min         1.872
_diffrn_reflns_theta_max         26.732
_diffrn_reflns_theta_full        25.242
_diffrn_measured_fraction_theta_max 0.995
_diffrn_measured_fraction_theta_full 0.997
_diffrn_reflns_Laue_measured_fraction_max 0.995
_diffrn_reflns_Laue_measured_fraction_full 0.997
_diffrn_reflns_point_group_measured_fraction_max 0.995
_diffrn_reflns_point_group_measured_fraction_full 0.997
_reflns_number_total             4715
_reflns_number_gt                3665
_reflns_threshold_expression     'I > 2\s(I)'
_reflns_Friedel_coverage         0.000
_reflns_Friedel_fraction_max     .
_reflns_Friedel_fraction_full    .

_reflns_special_details          
; 
 Reflections were merged by SHELXL according to the crystal 
 class for the calculation of statistics and refinement. 
  
 _reflns_Friedel_fraction is defined as the number of unique 
 Friedel pairs measured divided by the number that would be 
 possible theoretically, ignoring centric projections and 
 systematic absences. 
;

_computing_data_collection       'Bruker APEX2'
_computing_cell_refinement       'Bruker SAINT'
_computing_data_reduction        'Bruker SAINT'
_computing_structure_solution    'SHELXT 2018/2 (Sheldrick, 2018)'
_computing_structure_refinement  'SHELXL-2018/3 (Sheldrick, 2018)'
_computing_molecular_graphics    'Bruker SHELXTL'
_computing_publication_material  'Bruker SHELXTL'
_refine_special_details          ?
_refine_ls_structure_factor_coef Fsqd
_refine_ls_matrix_type           full
_refine_ls_weighting_scheme      calc
_refine_ls_weighting_details     
'w=1/[\s^2^(Fo^2^)+(0.0339P)^2^+0.3229P] where P=(Fo^2^+2Fc^2^)/3'
_atom_sites_solution_primary     ?
_atom_sites_solution_secondary   ?
_atom_sites_solution_hydrogens   geom
_refine_ls_hydrogen_treatment    constr
_refine_ls_extinction_method     none
_refine_ls_extinction_coef       .
_refine_ls_number_reflns         4715
_refine_ls_number_parameters     267
_refine_ls_number_restraints     0
_refine_ls_R_factor_all          0.0576
_refine_ls_R_factor_gt           0.0384
_refine_ls_wR_factor_ref         0.0857
_refine_ls_wR_factor_gt          0.0787
_refine_ls_goodness_of_fit_ref   1.022
_refine_ls_restrained_S_all      1.022
_refine_ls_shift/su_max          0.001
_refine_ls_shift/su_mean         0.000

loop_
_atom_site_label
_atom_site_type_symbol
_atom_site_fract_x
_atom_site_fract_y
_atom_site_fract_z
_atom_site_U_iso_or_equiv
_atom_site_adp_type
_atom_site_occupancy
_atom_site_site_symmetry_order
_atom_site_calc_flag
_atom_site_refinement_flags_posn
_atom_site_refinement_flags_adp
_atom_site_refinement_flags_occupancy
_atom_site_disorder_assembly
_atom_site_disorder_group
O1 O 0.35515(16) 0.58802(17) 0.50644(14) 0.0250(4) Uani 1 1 d . . . . .
Cu1 Cu 0.53654(3) 0.58847(3) 0.55911(3) 0.02459(10) Uani 1 1 d . . . . .
N1 N 0.5391(2) 0.4572(2) 0.73663(18) 0.0258(4) Uani 1 1 d . . . . .
N2 N 0.6547(2) 0.8189(2) 0.46094(19) 0.0289(5) Uani 1 1 d . . . . .
C1 C 0.4317(3) 0.4310(3) 0.7788(2) 0.0304(6) Uani 1 1 d . . . . .
H1 H 0.443354 0.372795 0.865226 0.036 Uiso 1 1 calc R U . . .
C11 C 0.2628(2) 0.5592(2) 0.5779(2) 0.0243(5) Uani 1 1 d . . . . .
C12 C 0.1229(3) 0.6050(3) 0.5245(3) 0.0339(6) Uani 1 1 d . . . . .
H12 H 0.097587 0.657553 0.437516 0.041 Uiso 1 1 calc R U . . .
C13 C 0.0218(3) 0.5756(3) 0.5948(3) 0.0407(7) Uani 1 1 d . . . . .
H13 H -0.071362 0.609058 0.555568 0.049 Uiso 1 1 calc R U . . .
C14 C 0.0547(3) 0.4977(3) 0.7224(3) 0.0429(7) Uani 1 1 d . . . . .
H14 H -0.014917 0.477665 0.770634 0.051 Uiso 1 1 calc R U . . .
C15 C 0.1902(3) 0.4503(3) 0.7772(3) 0.0373(6) Uani 1 1 d . . . . .
H15 H 0.213542 0.395254 0.864231 0.045 Uiso 1 1 calc R U . . .
C16 C 0.2960(3) 0.4804(3) 0.7091(2) 0.0267(5) Uani 1 1 d . . . . .
C21 C 0.6607(3) 0.4048(3) 0.8244(2) 0.0276(5) Uani 1 1 d . . . . .
C22 C 0.7788(3) 0.2672(3) 0.8502(2) 0.0316(6) Uani 1 1 d . . . . .
C23 C 0.8985(3) 0.2253(3) 0.9291(2) 0.0351(6) Uani 1 1 d . . . . .
H23 H 0.978980 0.133005 0.946257 0.042 Uiso 1 1 calc R U . . .
C24 C 0.9045(3) 0.3134(3) 0.9837(2) 0.0334(6) Uani 1 1 d . . . . .
C25 C 0.7859(3) 0.4491(3) 0.9559(2) 0.0321(6) Uani 1 1 d . . . . .
H25 H 0.788491 0.510755 0.992265 0.039 Uiso 1 1 calc R U . . .
C26 C 0.6634(3) 0.4981(3) 0.8767(2) 0.0281(5) Uani 1 1 d . . . . .
C27 C 0.7743(3) 0.1683(3) 0.7932(3) 0.0429(7) Uani 1 1 d . . . . .
H27A H 0.871227 0.094682 0.800222 0.064 Uiso 1 1 calc R U . . .
H27B H 0.731715 0.231515 0.706237 0.064 Uiso 1 1 calc R U . . .
H27C H 0.716935 0.114754 0.836219 0.064 Uiso 1 1 calc R U . . .
C28 C 1.0358(3) 0.2654(3) 1.0696(3) 0.0433(7) Uani 1 1 d . . . . .
H28A H 1.037135 0.354629 1.071927 0.065 Uiso 1 1 calc R U . . .
H28B H 1.121194 0.216342 1.039917 0.065 Uiso 1 1 calc R U . . .
H28C H 1.033865 0.194252 1.152390 0.065 Uiso 1 1 calc R U . . .
C29 C 0.5373(3) 0.6469(3) 0.8468(3) 0.0376(6) Uani 1 1 d . . . . .
H29A H 0.506694 0.703912 0.757557 0.056 Uiso 1 1 calc R U . . .
H29B H 0.564329 0.705558 0.876986 0.056 Uiso 1 1 calc R U . . .
H29C H 0.458923 0.627766 0.886478 0.056 Uiso 1 1 calc R U . . .
C30 C 0.6068(2) 0.7305(3) 0.4966(2) 0.0273(5) Uani 1 1 d . . . . .
C31 C 0.7153(2) 0.9235(2) 0.4234(2) 0.0297(6) Uani 1 1 d . . . . .
C32 C 0.7477(3) 0.9738(3) 0.3045(3) 0.0355(6) Uani 1 1 d . . . . .
C33 C 0.8096(3) 1.0756(3) 0.2720(3) 0.0471(8) Uani 1 1 d . . . . .
H33 H 0.834324 1.112129 0.192196 0.056 Uiso 1 1 calc R U . . .
C34 C 0.8356(3) 1.1240(3) 0.3540(3) 0.0489(8) Uani 1 1 d . . . . .
H34 H 0.877666 1.193327 0.329959 0.059 Uiso 1 1 calc R U . . .
C35 C 0.8009(3) 1.0726(3) 0.4701(3) 0.0432(7) Uani 1 1 d . . . . .
H35 H 0.818536 1.108218 0.524732 0.052 Uiso 1 1 calc R U . . .
C36 C 0.7407(2) 0.9697(3) 0.5094(3) 0.0333(6) Uani 1 1 d . . . . .
C37 C 0.7159(4) 0.9216(3) 0.2161(3) 0.0547(8) Uani 1 1 d . . . . .
H37A H 0.774933 0.812872 0.246685 0.082 Uiso 1 1 calc R U . . .
H37B H 0.736980 0.976538 0.135334 0.082 Uiso 1 1 calc R U . . .
H37C H 0.615150 0.941553 0.208848 0.082 Uiso 1 1 calc R U . . .
C38 C 0.7056(3) 0.9090(3) 0.6365(3) 0.0421(7) Uani 1 1 d . . . . .
H38A H 0.714429 0.966526 0.677910 0.063 Uiso 1 1 calc R U . . .
H38B H 0.771655 0.802135 0.683174 0.063 Uiso 1 1 calc R U . . .
H38C H 0.607928 0.918491 0.631550 0.063 Uiso 1 1 calc R U . . .

loop_
_atom_site_aniso_label
_atom_site_aniso_U_11
_atom_site_aniso_U_22
_atom_site_aniso_U_33
_atom_site_aniso_U_23
_atom_site_aniso_U_13
_atom_site_aniso_U_12
O1 0.0226(9) 0.0313(9) 0.0266(9) -0.0140(7) 0.0066(7) -0.0156(7)
Cu1 0.02553(17) 0.02911(16) 0.02703(17) -0.01321(13) 0.00667(12) -0.01842(12)
N1 0.0270(11) 0.0297(10) 0.0278(11) -0.0151(9) 0.0060(9) -0.0165(9)
N2 0.0219(11) 0.0248(10) 0.0418(13) -0.0145(10) 0.0060(9) -0.0121(9)
C1 0.0441(16) 0.0323(13) 0.0252(13) -0.0158(11) 0.0127(12) -0.0231(12)
C11 0.0230(12) 0.0237(11) 0.0369(14) -0.0193(11) 0.0108(11) -0.0141(10)
C12 0.0242(13) 0.0322(13) 0.0483(17) -0.0183(13) 0.0065(12) -0.0146(11)
C13 0.0208(14) 0.0388(15) 0.073(2) -0.0308(16) 0.0152(14) -0.0164(12)
C14 0.0368(16) 0.0477(16) 0.068(2) -0.0386(16) 0.0330(16) -0.0289(14)
C15 0.0466(17) 0.0438(15) 0.0436(17) -0.0293(14) 0.0267(14) -0.0308(14)
C16 0.0313(14) 0.0301(12) 0.0327(14) -0.0205(11) 0.0140(11) -0.0199(11)
C21 0.0343(14) 0.0306(13) 0.0223(13) -0.0093(10) 0.0070(11) -0.0207(11)
C22 0.0430(16) 0.0255(12) 0.0269(14) -0.0086(11) 0.0050(12) -0.0185(12)
C23 0.0390(16) 0.0247(13) 0.0339(15) -0.0048(11) 0.0013(12) -0.0148(12)
C24 0.0400(15) 0.0326(14) 0.0287(14) -0.0057(11) 0.0041(12) -0.0248(12)
C25 0.0428(16) 0.0369(14) 0.0282(14) -0.0152(12) 0.0069(12) -0.0270(13)
C26 0.0333(14) 0.0336(13) 0.0252(13) -0.0148(11) 0.0096(11) -0.0200(11)
C27 0.0571(19) 0.0300(14) 0.0399(17) -0.0145(13) 0.0000(14) -0.0176(13)
C28 0.0436(17) 0.0434(16) 0.0429(17) -0.0102(13) -0.0016(14) -0.0277(14)
C29 0.0387(16) 0.0424(15) 0.0411(16) -0.0265(13) 0.0093(13) -0.0176(13)
C30 0.0227(13) 0.0288(13) 0.0318(14) -0.0139(11) 0.0018(11) -0.0116(11)
C31 0.0184(12) 0.0207(12) 0.0498(17) -0.0140(12) 0.0062(11) -0.0102(10)
C32 0.0306(14) 0.0269(13) 0.0528(18) -0.0205(13) 0.0157(13) -0.0136(11)
C33 0.0384(16) 0.0331(14) 0.072(2) -0.0233(15) 0.0308(16) -0.0194(13)
C34 0.0343(16) 0.0340(15) 0.093(3) -0.0339(17) 0.0240(17) -0.0233(13)
C35 0.0277(15) 0.0345(15) 0.079(2) -0.0330(16) 0.0061(15) -0.0154(12)
C36 0.0191(13) 0.0280(13) 0.0529(18) -0.0190(13) 0.0025(12) -0.0089(10)
C37 0.069(2) 0.0514(18) 0.061(2) -0.0339(17) 0.0285(18) -0.0339(17)
C38 0.0347(16) 0.0380(15) 0.0516(19) -0.0203(14) -0.0007(14) -0.0126(13)

_geom_special_details            
; 
 All esds (except the esd in the dihedral angle between two l.s. planes) 
 are estimated using the full covariance matrix.  The cell esds are taken 
 into account individually in the estimation of esds in distances, angles 
 and torsion angles; correlations between esds in cell parameters are only 
 used when they are defined by crystal symmetry.  An approximate (isotropic) 
 treatment of cell esds is used for estimating esds involving l.s. planes. 
;

loop_
_geom_bond_atom_site_label_1
_geom_bond_atom_site_label_2
_geom_bond_distance
_geom_bond_site_symmetry_2
_geom_bond_publ_flag
O1 C11 1.312(3) . ?
O1 Cu1 2.015(2) . ?
O1 Cu1 2.242(2) 2_666 ?
Cu1 C30 1.824(3) . ?
Cu1 N1 2.013(2) . ?
N1 C1 1.295(3) . ?
N1 C21 1.438(3) . ?
N2 C30 1.165(3) . ?
N2 C31 1.411(3) . ?
C1 C16 1.446(4) . ?
C11 C12 1.414(3) . ?
C11 C16 1.430(4) . ?
C12 C13 1.381(4) . ?
C13 C14 1.391(4) . ?
C14 C15 1.374(4) . ?
C15 C16 1.411(3) . ?
C21 C22 1.407(3) . ?
C21 C26 1.408(3) . ?
C22 C23 1.392(4) . ?
C22 C27 1.512(4) . ?
C23 C24 1.391(4) . ?
C24 C25 1.393(4) . ?
C24 C28 1.515(4) . ?
C25 C26 1.395(3) . ?
C26 C29 1.510(4) . ?
C31 C32 1.395(4) . ?
C31 C36 1.406(4) . ?
C32 C33 1.399(4) . ?
C32 C37 1.506(4) . ?
C33 C34 1.383(4) . ?
C34 C35 1.376(4) . ?
C35 C36 1.393(4) . ?
C36 C38 1.499(4) . ?

loop_
_geom_angle_atom_site_label_1
_geom_angle_atom_site_label_2
_geom_angle_atom_site_label_3
_geom_angle
_geom_angle_site_symmetry_1
_geom_angle_site_symmetry_3
_geom_angle_publ_flag
C11 O1 Cu1 125.49(15) . . ?
C11 O1 Cu1 112.42(13) . 2_666 ?
Cu1 O1 Cu1 94.81(7) . 2_666 ?
C30 Cu1 N1 128.33(10) . . ?
C30 Cu1 O1 131.47(9) . . ?
N1 Cu1 O1 91.74(8) . . ?
C30 Cu1 O1 108.65(10) . 2_666 ?
N1 Cu1 O1 100.63(9) . 2_666 ?
O1 Cu1 O1 85.19(7) . 2_666 ?
C1 N1 C21 117.6(2) . . ?
C1 N1 Cu1 124.00(17) . . ?
C21 N1 Cu1 117.94(15) . . ?
C30 N2 C31 177.4(3) . . ?
N1 C1 C16 127.3(2) . . ?
O1 C11 C12 119.5(2) . . ?
O1 C11 C16 123.6(2) . . ?
C12 C11 C16 116.9(2) . . ?
C13 C12 C11 122.1(3) . . ?
C12 C13 C14 120.8(3) . . ?
C15 C14 C13 118.6(3) . . ?
C14 C15 C16 122.5(3) . . ?
C15 C16 C11 119.0(2) . . ?
C15 C16 C1 116.7(2) . . ?
C11 C16 C1 124.2(2) . . ?
C22 C21 C26 120.9(2) . . ?
C22 C21 N1 120.0(2) . . ?
C26 C21 N1 118.9(2) . . ?
C23 C22 C21 118.3(2) . . ?
C23 C22 C27 121.4(2) . . ?
C21 C22 C27 120.3(2) . . ?
C24 C23 C22 122.5(2) . . ?
C23 C24 C25 117.7(2) . . ?
C23 C24 C28 121.6(2) . . ?
C25 C24 C28 120.7(2) . . ?
C24 C25 C26 122.6(2) . . ?
C25 C26 C21 118.0(2) . . ?
C25 C26 C29 121.3(2) . . ?
C21 C26 C29 120.6(2) . . ?
N2 C30 Cu1 177.5(2) . . ?
C32 C31 C36 123.9(2) . . ?
C32 C31 N2 118.5(2) . . ?
C36 C31 N2 117.5(2) . . ?
C31 C32 C33 116.5(3) . . ?
C31 C32 C37 121.4(2) . . ?
C33 C32 C37 122.1(3) . . ?
C34 C33 C32 121.1(3) . . ?
C35 C34 C33 120.5(3) . . ?
C34 C35 C36 121.5(3) . . ?
C35 C36 C31 116.4(3) . . ?
C35 C36 C38 122.5(3) . . ?
C31 C36 C38 121.2(2) . . ?

_refine_diff_density_max         0.368
_refine_diff_density_min         -0.640
_refine_diff_density_rms         0.064

_shelx_res_file                  
; 
TITL sc15_a.res in P-1 
    sc15.res 
    created by SHELXL-2018/3 at 21:21:26 on 04-Apr-2024 
REM Old TITL sc15 in P1 
REM SHELXT solution in P-1: R1 0.119, Rweak 0.010, Alpha 0.059 
REM <I/s>   0.000 for    0 systematic absences,  Orientation as input 
REM Formula found by SHELXT:  C25 N2 O Cu 
  
CELL  0.71073  10.3901  10.7810  12.1633   64.965   87.971   66.385 
ZERR    2.000   0.0089   0.0093   0.0105    0.009    0.010    0.009 
LATT  1 
SFAC C H N O CU 
UNIT 50 50 4 2 2 
TEMP -149.950 
SIZE 0.03 0.08 0.08 
L.S. 16 
BOND 
LIST 4 
FMAP 2 
PLAN 20 
acta 
WGHT    0.033900    0.322900 
FVAR       0.60553 
O1    4    0.355146    0.588022    0.506437    11.00000    0.02260    0.03128 = 
         0.02657   -0.01404    0.00656   -0.01558 
CU1   5    0.536545    0.588468    0.559114    11.00000    0.02553    0.02911 = 
         0.02703   -0.01321    0.00667   -0.01842 
N1    3    0.539070    0.457191    0.736634    11.00000    0.02704    0.02967 = 
         0.02778   -0.01509    0.00601   -0.01646 
N2    3    0.654708    0.818870    0.460942    11.00000    0.02187    0.02477 = 
         0.04178   -0.01449    0.00599   -0.01210 
C1    1    0.431664    0.430987    0.778839    11.00000    0.04405    0.03226 = 
         0.02519   -0.01581    0.01271   -0.02314 
AFIX  43 
H1    2    0.443354    0.372795    0.865226    11.00000   -1.20000 
AFIX   0 
C11   1    0.262850    0.559182    0.577872    11.00000    0.02298    0.02370 = 
         0.03692   -0.01927    0.01084   -0.01408 
C12   1    0.122888    0.604956    0.524498    11.00000    0.02424    0.03220 = 
         0.04829   -0.01829    0.00648   -0.01457 
AFIX  43 
H12   2    0.097587    0.657553    0.437516    11.00000   -1.20000 
AFIX   0 
C13   1    0.021808    0.575612    0.594827    11.00000    0.02081    0.03880 = 
         0.07267   -0.03076    0.01516   -0.01639 
AFIX  43 
H13   2   -0.071362    0.609058    0.555568    11.00000   -1.20000 
AFIX   0 
C14   1    0.054745    0.497701    0.722416    11.00000    0.03680    0.04771 = 
         0.06845   -0.03862    0.03295   -0.02895 
AFIX  43 
H14   2   -0.014917    0.477665    0.770634    11.00000   -1.20000 
AFIX   0 
C15   1    0.190196    0.450339    0.777216    11.00000    0.04664    0.04384 = 
         0.04357   -0.02929    0.02668   -0.03077 
AFIX  43 
H15   2    0.213542    0.395254    0.864231    11.00000   -1.20000 
AFIX   0 
C16   1    0.295953    0.480425    0.709135    11.00000    0.03125    0.03014 = 
         0.03271   -0.02047    0.01405   -0.01994 
C21   1    0.660707    0.404764    0.824368    11.00000    0.03426    0.03063 = 
         0.02234   -0.00932    0.00700   -0.02075 
C22   1    0.778843    0.267183    0.850162    11.00000    0.04301    0.02555 = 
         0.02691   -0.00862    0.00500   -0.01854 
C23   1    0.898479    0.225258    0.929093    11.00000    0.03899    0.02475 = 
         0.03386   -0.00485    0.00129   -0.01478 
AFIX  43 
H23   2    0.978980    0.133005    0.946257    11.00000   -1.20000 
AFIX   0 
C24   1    0.904544    0.313369    0.983743    11.00000    0.03998    0.03259 = 
         0.02873   -0.00571    0.00414   -0.02483 
C25   1    0.785867    0.449118    0.955877    11.00000    0.04282    0.03688 = 
         0.02818   -0.01519    0.00686   -0.02701 
AFIX  43 
H25   2    0.788491    0.510755    0.992265    11.00000   -1.20000 
AFIX   0 
C26   1    0.663383    0.498068    0.876671    11.00000    0.03330    0.03357 = 
         0.02522   -0.01477    0.00958   -0.02001 
C27   1    0.774278    0.168341    0.793201    11.00000    0.05712    0.03004 = 
         0.03991   -0.01454   -0.00003   -0.01756 
AFIX 137 
H27A  2    0.871227    0.094682    0.800222    11.00000   -1.50000 
H27B  2    0.731715    0.231515    0.706237    11.00000   -1.50000 
H27C  2    0.716935    0.114754    0.836219    11.00000   -1.50000 
AFIX   0 
C28   1    1.035771    0.265414    1.069572    11.00000    0.04364    0.04344 = 
         0.04294   -0.01024   -0.00158   -0.02770 
AFIX 137 
H28A  2    1.037135    0.354629    1.071927    11.00000   -1.50000 
H28B  2    1.121194    0.216342    1.039917    11.00000   -1.50000 
H28C  2    1.033865    0.194252    1.152390    11.00000   -1.50000 
AFIX   0 
C29   1    0.537271    0.646878    0.846803    11.00000    0.03869    0.04236 = 
         0.04107   -0.02651    0.00934   -0.01764 
AFIX 137 
H29A  2    0.506694    0.703912    0.757557    11.00000   -1.50000 
H29B  2    0.564329    0.705558    0.876986    11.00000   -1.50000 
H29C  2    0.458923    0.627766    0.886478    11.00000   -1.50000 
AFIX   0 
C30   1    0.606819    0.730550    0.496604    11.00000    0.02265    0.02884 = 
         0.03180   -0.01390    0.00184   -0.01157 
C31   1    0.715293    0.923526    0.423403    11.00000    0.01843    0.02069 = 
         0.04983   -0.01401    0.00620   -0.01020 
C32   1    0.747675    0.973804    0.304536    11.00000    0.03064    0.02694 = 
         0.05282   -0.02053    0.01574   -0.01357 
C33   1    0.809643    1.075621    0.271985    11.00000    0.03842    0.03315 = 
         0.07201   -0.02327    0.03084   -0.01940 
AFIX  43 
H33   2    0.834324    1.112129    0.192196    11.00000   -1.20000 
AFIX   0 
C34   1    0.835586    1.124034    0.353993    11.00000    0.03430    0.03402 = 
         0.09315   -0.03390    0.02402   -0.02331 
AFIX  43 
H34   2    0.877666    1.193327    0.329959    11.00000   -1.20000 
AFIX   0 
C35   1    0.800940    1.072646    0.470101    11.00000    0.02774    0.03451 = 
         0.07873   -0.03302    0.00612   -0.01539 
AFIX  43 
H35   2    0.818536    1.108218    0.524732    11.00000   -1.20000 
AFIX   0 
C36   1    0.740674    0.969692    0.509399    11.00000    0.01910    0.02797 = 
         0.05293   -0.01901    0.00253   -0.00886 
C37   1    0.715912    0.921639    0.216135    11.00000    0.06912    0.05142 = 
         0.06098   -0.03394    0.02853   -0.03387 
AFIX 137 
H37A  2    0.774933    0.812872    0.246685    11.00000   -1.50000 
H37B  2    0.736980    0.976538    0.135334    11.00000   -1.50000 
H37C  2    0.615150    0.941553    0.208848    11.00000   -1.50000 
AFIX   0 
C38   1    0.705641    0.908957    0.636504    11.00000    0.03468    0.03797 = 
         0.05158   -0.02026   -0.00068   -0.01259 
AFIX 137 
H38A  2    0.714429    0.966526    0.677910    11.00000   -1.50000 
H38B  2    0.771655    0.802135    0.683174    11.00000   -1.50000 
H38C  2    0.607928    0.918491    0.631550    11.00000   -1.50000 
  
AFIX   0 
HKLF 4 
  
  
  
  
REM  sc15_a.res in P-1 
REM wR2 = 0.0857, GooF = S = 1.022, Restrained GooF = 1.022 for all data 
REM R1 = 0.0384 for 3665 Fo > 4sig(Fo) and 0.0576 for all 4715 data 
REM 267 parameters refined using 0 restraints 
  
END 
  
WGHT      0.0339      0.3229 
  
REM Highest difference peak  0.368,  deepest hole -0.640,  1-sigma level  0.064 
Q1    1   0.5581  0.4775  0.6750  11.00000  0.05    0.37 
Q2    1   0.5111  0.6737  0.4357  11.00000  0.05    0.36 
Q3    1   0.2759  0.5000  0.6484  11.00000  0.05    0.30 
Q4    1   0.5241  0.5738  0.6463  11.00000  0.05    0.29 
Q5    1   0.5384  0.6847  0.5350  11.00000  0.05    0.28 
Q6    1   0.4009  0.4415  0.5379  11.00000  0.05    0.27 
Q7    1   0.4656  0.4926  0.7365  11.00000  0.05    0.26 
Q8    1   0.3597  0.4433  0.7202  11.00000  0.05    0.26 
Q9    1   0.7960  0.9710  0.4928  11.00000  0.05    0.25 
Q10   1   0.6623  0.4435  0.8661  11.00000  0.05    0.25 
Q11   1   0.8052  0.2367  0.9153  11.00000  0.05    0.25 
Q12   1   0.0617  0.6203  0.5682  11.00000  0.05    0.25 
Q13   1   0.3255  0.5444  0.5491  11.00000  0.05    0.25 
Q14   1   0.2799  0.4267  0.7472  11.00000  0.05    0.25 
Q15   1   0.3378  0.4963  0.7361  11.00000  0.05    0.25 
Q16   1   0.7440  0.3455  0.8168  11.00000  0.05    0.24 
Q17   1   0.6878  0.8863  0.4368  11.00000  0.05    0.24 
Q18   1   0.5985  0.6603  0.4788  11.00000  0.05    0.24 
Q19   1   0.4874  0.6766  0.7787  11.00000  0.05    0.24 
Q20   1   0.6043  0.5876  0.8570  11.00000  0.05    0.23 
;
_shelx_res_checksum              68912
####################################################################### 
# 
# This file contains crystal structure data downloaded from the 
# Cambridge Structural Database (CSD) hosted by the Cambridge 
# Crystallographic Data Centre (CCDC).
# 
# Full information about CCDC data access policies and citation 
# guidelines are available at http://www.ccdc.cam.ac.uk/access/V1 
# 
# Audit and citation data items may have been added by the CCDC. 
# Please retain this information to preserve the provenance of 
# this file and to allow appropriate attribution of the data. 
# 
#######################################################################

data_Cu4
_database_code_depnum_ccdc_archive 'CCDC 2453587'
loop_
_audit_author_name
_audit_author_address
'Thomas Teets'
;University of Houston
United States of America
;
_audit_update_record             
;
2025-05-23 deposited with the CCDC.	2025-10-17 downloaded from the CCDC.
;

_audit_creation_method           SHELXL-2018/3
_shelx_SHELXL_version_number     2018/3
_chemical_name_systematic        ?
_chemical_name_common            ?
_chemical_melting_point          ?
_chemical_formula_moiety         ?
_chemical_formula_sum            'C34 H27 Cu N2 O'
_chemical_formula_weight         543.11

loop_
_atom_type_symbol
_atom_type_description
_atom_type_scat_dispersion_real
_atom_type_scat_dispersion_imag
_atom_type_scat_source
C C 0.0033 0.0016 'International Tables Vol C Tables 4.2.6.8 and 6.1.1.4'
H H 0.0000 0.0000 'International Tables Vol C Tables 4.2.6.8 and 6.1.1.4'
N N 0.0061 0.0033 'International Tables Vol C Tables 4.2.6.8 and 6.1.1.4'
O O 0.0106 0.0060 'International Tables Vol C Tables 4.2.6.8 and 6.1.1.4'
Cu Cu 0.3201 1.2651 'International Tables Vol C Tables 4.2.6.8 and 6.1.1.4'

_space_group_crystal_system      triclinic
_space_group_IT_number           2
_space_group_name_H-M_alt        'P -1'
_space_group_name_Hall           '-P 1'

_shelx_space_group_comment       
; 
The symmetry employed for this shelxl refinement is uniquely defined 
by the following loop, which should always be used as a source of 
symmetry information in preference to the above space-group names. 
They are only intended as comments. 
;

loop_
_space_group_symop_operation_xyz
'x, y, z'
'-x, -y, -z'

_cell_length_a                   9.466(3)
_cell_length_b                   11.606(3)
_cell_length_c                   13.062(4)
_cell_angle_alpha                93.187(3)
_cell_angle_beta                 92.645(3)
_cell_angle_gamma                110.455(2)
_cell_volume                     1339.2(7)
_cell_formula_units_Z            2
_cell_measurement_temperature    123(2)
_cell_measurement_reflns_used    8581
_cell_measurement_theta_min      2.35
_cell_measurement_theta_max      27.44

_exptl_crystal_description       rock
_exptl_crystal_colour            yellow
_exptl_crystal_density_meas      ?
_exptl_crystal_density_method    ?
_exptl_crystal_density_diffrn    1.347
_exptl_crystal_F_000             564
_exptl_transmission_factor_min   ?
_exptl_transmission_factor_max   ?
_exptl_crystal_size_max          0.350
_exptl_crystal_size_mid          0.290
_exptl_crystal_size_min          0.110
_exptl_absorpt_coefficient_mu    0.845
_shelx_estimated_absorpt_T_min   0.756
_shelx_estimated_absorpt_T_max   0.913
_exptl_absorpt_correction_type   multi-scan
_exptl_absorpt_correction_T_min  0.6894
_exptl_absorpt_correction_T_max  0.7456
_exptl_absorpt_process_details   sadabs
_exptl_absorpt_special_details   ?
_diffrn_ambient_temperature      123(2)
_diffrn_radiation_wavelength     0.71073
_diffrn_radiation_type           MoK\a
_diffrn_source                   ?
_diffrn_measurement_device_type  'Bruker APEX-II CCD'
_diffrn_measurement_method       '\f and \w scans'
_diffrn_detector_area_resol_mean ?
_diffrn_reflns_number            18467
_diffrn_reflns_av_unetI/netI     0.0310
_diffrn_reflns_av_R_equivalents  0.0298
_diffrn_reflns_limit_h_min       -12
_diffrn_reflns_limit_h_max       12
_diffrn_reflns_limit_k_min       -14
_diffrn_reflns_limit_k_max       14
_diffrn_reflns_limit_l_min       -16
_diffrn_reflns_limit_l_max       16
_diffrn_reflns_theta_min         1.878
_diffrn_reflns_theta_max         27.102
_diffrn_reflns_theta_full        25.242
_diffrn_measured_fraction_theta_max 0.996
_diffrn_measured_fraction_theta_full 0.999
_diffrn_reflns_Laue_measured_fraction_max 0.996
_diffrn_reflns_Laue_measured_fraction_full 0.999
_diffrn_reflns_point_group_measured_fraction_max 0.996
_diffrn_reflns_point_group_measured_fraction_full 0.999
_reflns_number_total             5874
_reflns_number_gt                5163
_reflns_threshold_expression     'I > 2\s(I)'
_reflns_Friedel_coverage         0.000
_reflns_Friedel_fraction_max     .
_reflns_Friedel_fraction_full    .

_reflns_special_details          
; 
 Reflections were merged by SHELXL according to the crystal 
 class for the calculation of statistics and refinement. 
  
 _reflns_Friedel_fraction is defined as the number of unique 
 Friedel pairs measured divided by the number that would be 
 possible theoretically, ignoring centric projections and 
 systematic absences. 
;

_computing_data_collection       'Bruker APEX2'
_computing_cell_refinement       'Bruker SAINT'
_computing_data_reduction        'Bruker SAINT'
_computing_structure_solution    'SHELXT 2018/2 (Sheldrick, 2018)'
_computing_structure_refinement  'SHELXL-2018/3 (Sheldrick, 2018)'
_computing_molecular_graphics    'Bruker SHELXTL'
_computing_publication_material  'Bruker SHELXTL'
_refine_special_details          ?
_refine_ls_structure_factor_coef Fsqd
_refine_ls_matrix_type           full
_refine_ls_weighting_scheme      calc
_refine_ls_weighting_details     
'w=1/[\s^2^(Fo^2^)+(0.0402P)^2^+1.0521P] where P=(Fo^2^+2Fc^2^)/3'
_atom_sites_solution_primary     ?
_atom_sites_solution_secondary   ?
_atom_sites_solution_hydrogens   geom
_refine_ls_hydrogen_treatment    constr
_refine_ls_extinction_method     none
_refine_ls_extinction_coef       .
_refine_ls_number_reflns         5874
_refine_ls_number_parameters     411
_refine_ls_number_restraints     430
_refine_ls_R_factor_all          0.0464
_refine_ls_R_factor_gt           0.0406
_refine_ls_wR_factor_ref         0.1007
_refine_ls_wR_factor_gt          0.0977
_refine_ls_goodness_of_fit_ref   1.082
_refine_ls_restrained_S_all      1.161
_refine_ls_shift/su_max          0.000
_refine_ls_shift/su_mean         0.000

loop_
_atom_site_label
_atom_site_type_symbol
_atom_site_fract_x
_atom_site_fract_y
_atom_site_fract_z
_atom_site_U_iso_or_equiv
_atom_site_adp_type
_atom_site_occupancy
_atom_site_site_symmetry_order
_atom_site_calc_flag
_atom_site_refinement_flags_posn
_atom_site_refinement_flags_adp
_atom_site_refinement_flags_occupancy
_atom_site_disorder_assembly
_atom_site_disorder_group
O1 O 0.21304(17) 0.58059(16) 0.26551(14) 0.0396(4) Uani 1 1 d . . . . .
Cu1 Cu 0.21217(3) 0.41339(3) 0.25843(2) 0.03084(10) Uani 1 1 d . . . . .
N1 N 0.43208(18) 0.46113(16) 0.29640(12) 0.0242(3) Uani 1 1 d . . . . .
N2 N -0.0138(2) 0.17871(17) 0.16416(14) 0.0292(4) Uani 1 1 d D U . . .
C1 C 0.5239(2) 0.57478(19) 0.29862(15) 0.0240(4) Uani 1 1 d . . . . .
H1A H 0.628187 0.588698 0.312300 0.029 Uiso 1 1 calc R U . . .
C11 C 0.4947(2) 0.37252(18) 0.32995(15) 0.0242(4) Uani 1 1 d . . . . .
C12 C 0.4233(2) 0.29755(18) 0.40801(16) 0.0256(4) Uani 1 1 d . . . . .
C13 C 0.4887(3) 0.21717(19) 0.44740(17) 0.0304(5) Uani 1 1 d . . . . .
H13A H 0.442742 0.167545 0.500664 0.036 Uiso 1 1 calc R U . . .
C14 C 0.6196(3) 0.2085(2) 0.41012(18) 0.0346(5) Uani 1 1 d . . . . .
H14A H 0.664203 0.154851 0.438932 0.041 Uiso 1 1 calc R U . . .
C15 C 0.6851(3) 0.2781(2) 0.33089(18) 0.0323(5) Uani 1 1 d . . . . .
H15A H 0.773363 0.270042 0.304569 0.039 Uiso 1 1 calc R U . . .
C16 C 0.6241(2) 0.36040(18) 0.28852(16) 0.0258(4) Uani 1 1 d . . . . .
C21 C 0.2824(2) 0.3034(2) 0.45121(16) 0.0279(4) Uani 1 1 d . . . . .
C22 C 0.1650(3) 0.1936(2) 0.46660(19) 0.0390(5) Uani 1 1 d . . . . .
H22A H 0.175934 0.116873 0.448721 0.047 Uiso 1 1 calc R U . . .
C23 C 0.0326(3) 0.1952(3) 0.5077(2) 0.0526(8) Uani 1 1 d . . . . .
H23A H -0.045927 0.119567 0.517255 0.063 Uiso 1 1 calc R U . . .
C24 C 0.0142(3) 0.3050(3) 0.5347(2) 0.0478(7) Uani 1 1 d . . . . .
H24A H -0.076593 0.305580 0.562338 0.057 Uiso 1 1 calc R U . . .
C25 C 0.1294(3) 0.4146(3) 0.52102(17) 0.0380(5) Uani 1 1 d . . . . .
H25A H 0.117952 0.490850 0.540187 0.046 Uiso 1 1 calc R U . . .
C26 C 0.2620(2) 0.4140(2) 0.47940(16) 0.0294(4) Uani 1 1 d . . . . .
H26A H 0.339759 0.490035 0.470051 0.035 Uiso 1 1 calc R U . . .
C31 C 0.6949(2) 0.42718(19) 0.19910(16) 0.0255(4) Uani 1 1 d . . . . .
C32 C 0.6086(3) 0.4234(3) 0.10878(18) 0.0424(6) Uani 1 1 d . . . . .
H32A H 0.501888 0.384123 0.106365 0.051 Uiso 1 1 calc R U . . .
C33 C 0.6757(3) 0.4758(3) 0.02245(18) 0.0425(6) Uani 1 1 d . . . . .
H33A H 0.615392 0.469594 -0.039199 0.051 Uiso 1 1 calc R U . . .
C34 C 0.8300(3) 0.5370(2) 0.02562(17) 0.0307(5) Uani 1 1 d . . . . .
H34A H 0.876127 0.573558 -0.033378 0.037 Uiso 1 1 calc R U . . .
C35 C 0.9168(2) 0.54459(19) 0.11576(16) 0.0265(4) Uani 1 1 d . . . . .
H35A H 1.022724 0.587982 0.118843 0.032 Uiso 1 1 calc R U . . .
C36 C 0.8506(2) 0.48955(18) 0.20144(16) 0.0237(4) Uani 1 1 d . . . . .
H36A H 0.911866 0.494291 0.262363 0.028 Uiso 1 1 calc R U . . .
C41 C 0.3322(2) 0.6798(2) 0.27241(16) 0.0304(5) Uani 1 1 d . . . . .
C42 C 0.3148(3) 0.7960(2) 0.27111(19) 0.0402(6) Uani 1 1 d . . . . .
H42A H 0.215473 0.798550 0.266477 0.048 Uiso 1 1 calc R U . . .
C43 C 0.4353(3) 0.9050(2) 0.27626(19) 0.0405(6) Uani 1 1 d . . . . .
H43A H 0.417943 0.980774 0.275347 0.049 Uiso 1 1 calc R U . . .
C44 C 0.5843(3) 0.9056(2) 0.28289(19) 0.0381(5) Uani 1 1 d . . . . .
H44A H 0.667910 0.980862 0.284378 0.046 Uiso 1 1 calc R U . . .
C45 C 0.6060(3) 0.7958(2) 0.28713(17) 0.0313(5) Uani 1 1 d . . . . .
H45A H 0.706563 0.796102 0.293300 0.038 Uiso 1 1 calc R U . . .
C46 C 0.4848(2) 0.6813(2) 0.28270(15) 0.0258(4) Uani 1 1 d . . . . .
C50 C 0.0699(2) 0.2695(2) 0.20522(16) 0.0290(4) Uani 1 1 d . U . . .
C51 C -0.1053(3) 0.06767(19) 0.11221(17) 0.0323(4) Uani 1 1 d D U . . .
C52 C -0.0550(8) -0.0286(5) 0.1497(5) 0.0356(10) Uani 0.520(7) 1 d D U P A 1
C53 C -0.1336(8) -0.1437(4) 0.1007(5) 0.0434(12) Uani 0.520(7) 1 d D U P A 1
H53A H -0.109953 -0.213058 0.119569 0.052 Uiso 0.520(7) 1 calc R U P A 1
C54 C -0.2448(9) -0.1583(5) 0.0252(6) 0.0462(14) Uani 0.520(7) 1 d D U P A 1
H54A H -0.295466 -0.238012 -0.008275 0.055 Uiso 0.520(7) 1 calc R U P A 1
C55 C -0.2863(7) -0.0610(6) -0.0040(5) 0.0437(12) Uani 0.520(7) 1 d D U P A 1
H55A H -0.366435 -0.075321 -0.055142 0.052 Uiso 0.520(7) 1 calc R U P A 1
C56 C -0.2110(16) 0.0579(6) 0.0412(12) 0.0372(12) Uani 0.520(7) 1 d D U P A 1
C57 C 0.0648(9) -0.0124(6) 0.2343(5) 0.0529(15) Uani 0.520(7) 1 d D U P A 1
H57A H 0.072815 -0.092590 0.246152 0.079 Uiso 0.520(7) 1 calc R U P A 1
H57B H 0.037745 0.022110 0.297419 0.079 Uiso 0.520(7) 1 calc R U P A 1
H57C H 0.161973 0.043818 0.214476 0.079 Uiso 0.520(7) 1 calc R U P A 1
C58 C -0.2475(12) 0.1691(6) 0.0148(10) 0.0440(16) Uani 0.520(7) 1 d D U P A 1
H58A H -0.291932 0.197182 0.073035 0.066 Uiso 0.520(7) 1 calc R U P A 1
H58B H -0.319652 0.147460 -0.045619 0.066 Uiso 0.520(7) 1 calc R U P A 1
H58C H -0.154713 0.235152 -0.000310 0.066 Uiso 0.520(7) 1 calc R U P A 1
C52A C -0.1074(8) -0.0510(5) 0.1201(6) 0.0371(11) Uani 0.480(7) 1 d D U P A 2
C53A C -0.2063(10) -0.1525(6) 0.0610(7) 0.0465(14) Uani 0.480(7) 1 d D U P A 2
H53B H -0.203337 -0.232382 0.069732 0.056 Uiso 0.480(7) 1 calc R U P A 2
C54A C -0.3085(8) -0.1375(5) -0.0099(6) 0.0481(14) Uani 0.480(7) 1 d D U P A 2
H54B H -0.373919 -0.207489 -0.051209 0.058 Uiso 0.480(7) 1 calc R U P A 2
C55A C -0.3191(8) -0.0225(5) -0.0231(5) 0.0413(12) Uani 0.480(7) 1 d D U P A 2
H55B H -0.392421 -0.014638 -0.071703 0.050 Uiso 0.480(7) 1 calc R U P A 2
C56A C -0.2197(16) 0.0828(6) 0.0365(11) 0.0299(11) Uani 0.480(7) 1 d D U P A 2
C57A C 0.0035(8) -0.0626(7) 0.2011(6) 0.0489(14) Uani 0.480(7) 1 d D U P A 2
H57D H -0.008395 -0.149637 0.204263 0.073 Uiso 0.480(7) 1 calc R U P A 2
H57E H -0.015208 -0.030028 0.267885 0.073 Uiso 0.480(7) 1 calc R U P A 2
H57F H 0.106534 -0.015698 0.183939 0.073 Uiso 0.480(7) 1 calc R U P A 2
C58A C -0.2288(13) 0.2078(6) 0.0206(9) 0.0367(15) Uani 0.480(7) 1 d D U P A 2
H58D H -0.319792 0.197789 -0.023207 0.055 Uiso 0.480(7) 1 calc R U P A 2
H58E H -0.139229 0.257675 -0.012580 0.055 Uiso 0.480(7) 1 calc R U P A 2
H58F H -0.233238 0.249061 0.087232 0.055 Uiso 0.480(7) 1 calc R U P A 2

loop_
_atom_site_aniso_label
_atom_site_aniso_U_11
_atom_site_aniso_U_22
_atom_site_aniso_U_33
_atom_site_aniso_U_23
_atom_site_aniso_U_13
_atom_site_aniso_U_12
O1 0.0214(8) 0.0492(10) 0.0489(10) 0.0011(8) -0.0075(7) 0.0148(7)
Cu1 0.01650(13) 0.04387(17) 0.02794(15) 0.00207(11) -0.00424(10) 0.00621(11)
N1 0.0181(8) 0.0346(9) 0.0206(8) 0.0056(7) 0.0013(6) 0.0095(7)
N2 0.0266(9) 0.0336(8) 0.0298(9) 0.0069(7) 0.0056(7) 0.0124(7)
C1 0.0180(9) 0.0357(11) 0.0191(9) 0.0044(8) 0.0018(7) 0.0102(8)
C11 0.0189(9) 0.0270(10) 0.0229(10) 0.0009(8) -0.0028(7) 0.0040(8)
C12 0.0224(10) 0.0259(10) 0.0246(10) -0.0002(8) -0.0014(8) 0.0045(8)
C13 0.0344(11) 0.0255(10) 0.0308(11) 0.0044(8) 0.0045(9) 0.0094(9)
C14 0.0409(13) 0.0297(11) 0.0388(13) 0.0055(9) 0.0060(10) 0.0187(10)
C15 0.0312(11) 0.0322(11) 0.0372(12) 0.0005(9) 0.0075(9) 0.0154(9)
C16 0.0219(10) 0.0265(10) 0.0258(10) -0.0012(8) -0.0003(8) 0.0053(8)
C21 0.0203(9) 0.0401(12) 0.0216(10) 0.0076(8) -0.0005(8) 0.0081(8)
C22 0.0307(12) 0.0430(13) 0.0422(14) 0.0203(11) 0.0053(10) 0.0088(10)
C23 0.0287(13) 0.0675(18) 0.0601(18) 0.0387(15) 0.0130(12) 0.0090(12)
C24 0.0270(12) 0.080(2) 0.0433(14) 0.0263(14) 0.0109(10) 0.0239(13)
C25 0.0306(12) 0.0625(16) 0.0266(11) 0.0086(10) 0.0007(9) 0.0232(11)
C26 0.0228(10) 0.0426(12) 0.0213(10) 0.0030(9) -0.0014(8) 0.0101(9)
C31 0.0214(9) 0.0301(10) 0.0255(10) -0.0010(8) 0.0016(8) 0.0102(8)
C32 0.0197(10) 0.0714(17) 0.0300(12) 0.0035(11) 0.0000(9) 0.0087(11)
C33 0.0317(12) 0.0746(18) 0.0252(11) 0.0066(11) -0.0016(9) 0.0236(12)
C34 0.0328(11) 0.0398(12) 0.0284(11) 0.0083(9) 0.0098(9) 0.0220(10)
C35 0.0219(10) 0.0273(10) 0.0332(11) 0.0012(8) 0.0051(8) 0.0120(8)
C36 0.0192(9) 0.0263(10) 0.0281(10) -0.0010(8) 0.0008(7) 0.0115(8)
C41 0.0272(11) 0.0442(12) 0.0228(10) 0.0028(9) -0.0020(8) 0.0168(9)
C42 0.0379(13) 0.0540(15) 0.0386(13) 0.0022(11) -0.0010(10) 0.0292(12)
C43 0.0513(15) 0.0425(13) 0.0374(13) 0.0052(10) 0.0056(11) 0.0279(12)
C44 0.0429(13) 0.0350(12) 0.0388(13) 0.0071(10) 0.0129(10) 0.0147(10)
C45 0.0290(11) 0.0376(12) 0.0302(11) 0.0083(9) 0.0093(9) 0.0136(9)
C46 0.0251(10) 0.0362(11) 0.0189(9) 0.0059(8) 0.0041(8) 0.0136(9)
C50 0.0199(9) 0.0406(11) 0.0273(11) 0.0060(8) -0.0011(8) 0.0116(8)
C51 0.0380(11) 0.0234(8) 0.0355(11) 0.0029(7) 0.0174(8) 0.0089(8)
C52 0.047(3) 0.0270(16) 0.035(3) -0.0013(16) 0.0151(17) 0.0139(18)
C53 0.057(3) 0.0240(16) 0.048(3) -0.0031(17) 0.015(2) 0.0128(18)
C54 0.055(3) 0.0210(18) 0.053(4) -0.006(2) 0.010(2) 0.002(2)
C55 0.047(3) 0.024(2) 0.050(3) -0.007(2) 0.0056(17) 0.0021(19)
C56 0.041(3) 0.022(2) 0.041(3) -0.005(3) 0.0076(16) 0.002(3)
C57 0.071(4) 0.041(3) 0.057(4) -0.007(2) -0.006(2) 0.035(3)
C58 0.040(4) 0.026(3) 0.052(3) -0.011(4) -0.022(3) -0.001(4)
C52A 0.040(3) 0.0275(14) 0.046(3) 0.0055(17) 0.0201(18) 0.0131(18)
C53A 0.056(4) 0.0243(16) 0.061(4) -0.001(2) 0.016(2) 0.0148(19)
C54A 0.057(3) 0.0142(19) 0.066(3) -0.009(2) 0.004(2) 0.005(2)
C55A 0.050(3) 0.014(2) 0.051(3) -0.009(2) 0.0027(18) 0.0018(19)
C56A 0.032(2) 0.013(2) 0.036(3) -0.009(3) 0.0090(15) -0.001(2)
C57A 0.052(4) 0.038(3) 0.066(4) 0.013(3) 0.013(2) 0.024(3)
C58A 0.040(4) 0.014(2) 0.042(4) -0.006(3) -0.015(2) -0.004(3)

_geom_special_details            
; 
 All esds (except the esd in the dihedral angle between two l.s. planes) 
 are estimated using the full covariance matrix.  The cell esds are taken 
 into account individually in the estimation of esds in distances, angles 
 and torsion angles; correlations between esds in cell parameters are only 
 used when they are defined by crystal symmetry.  An approximate (isotropic) 
 treatment of cell esds is used for estimating esds involving l.s. planes. 
;

loop_
_geom_bond_atom_site_label_1
_geom_bond_atom_site_label_2
_geom_bond_distance
_geom_bond_site_symmetry_2
_geom_bond_publ_flag
O1 C41 1.296(3) . ?
O1 Cu1 1.9347(18) . ?
Cu1 C50 1.816(2) . ?
Cu1 N1 1.9886(17) . ?
N1 C1 1.299(3) . ?
N1 C11 1.433(3) . ?
N2 C50 1.158(3) . ?
N2 C51 1.393(3) . ?
C1 C46 1.431(3) . ?
C11 C16 1.409(3) . ?
C11 C12 1.416(3) . ?
C12 C13 1.395(3) . ?
C12 C21 1.494(3) . ?
C13 C14 1.386(3) . ?
C14 C15 1.382(3) . ?
C15 C16 1.402(3) . ?
C16 C31 1.491(3) . ?
C21 C26 1.395(3) . ?
C21 C22 1.399(3) . ?
C22 C23 1.392(4) . ?
C23 C24 1.374(4) . ?
C24 C25 1.383(4) . ?
C25 C26 1.393(3) . ?
C31 C32 1.393(3) . ?
C31 C36 1.395(3) . ?
C32 C33 1.385(3) . ?
C33 C34 1.380(3) . ?
C34 C35 1.385(3) . ?
C35 C36 1.385(3) . ?
C41 C42 1.415(3) . ?
C41 C46 1.439(3) . ?
C42 C43 1.372(4) . ?
C43 C44 1.407(4) . ?
C44 C45 1.364(3) . ?
C45 C46 1.416(3) . ?
C51 C56 1.303(7) . ?
C51 C52A 1.381(6) . ?
C51 C52 1.458(6) . ?
C51 C56A 1.495(7) . ?
C52 C53 1.383(6) . ?
C52 C57 1.502(8) . ?
C53 C54 1.367(8) . ?
C54 C55 1.386(8) . ?
C55 C56 1.393(7) . ?
C56 C58 1.501(7) . ?
C52A C53A 1.386(8) . ?
C52A C57A 1.500(8) . ?
C53A C54A 1.370(8) . ?
C54A C55A 1.393(7) . ?
C55A C56A 1.417(7) . ?
C56A C58A 1.508(7) . ?

loop_
_geom_angle_atom_site_label_1
_geom_angle_atom_site_label_2
_geom_angle_atom_site_label_3
_geom_angle
_geom_angle_site_symmetry_1
_geom_angle_site_symmetry_3
_geom_angle_publ_flag
C41 O1 Cu1 125.72(14) . . ?
C50 Cu1 O1 131.06(8) . . ?
C50 Cu1 N1 132.35(9) . . ?
O1 Cu1 N1 95.08(7) . . ?
C1 N1 C11 116.76(16) . . ?
C1 N1 Cu1 121.92(14) . . ?
C11 N1 Cu1 121.16(13) . . ?
C50 N2 C51 175.8(2) . . ?
N1 C1 C46 127.06(18) . . ?
C16 C11 C12 120.45(18) . . ?
C16 C11 N1 121.85(17) . . ?
C12 C11 N1 117.69(17) . . ?
C13 C12 C11 118.75(19) . . ?
C13 C12 C21 118.86(18) . . ?
C11 C12 C21 122.37(18) . . ?
C14 C13 C12 121.1(2) . . ?
C15 C14 C13 119.8(2) . . ?
C14 C15 C16 121.4(2) . . ?
C15 C16 C11 118.33(19) . . ?
C15 C16 C31 118.72(18) . . ?
C11 C16 C31 122.90(18) . . ?
C26 C21 C22 117.5(2) . . ?
C26 C21 C12 123.21(19) . . ?
C22 C21 C12 119.3(2) . . ?
C23 C22 C21 121.0(2) . . ?
C24 C23 C22 120.6(2) . . ?
C23 C24 C25 119.3(2) . . ?
C24 C25 C26 120.5(2) . . ?
C25 C26 C21 121.1(2) . . ?
C32 C31 C36 118.05(19) . . ?
C32 C31 C16 120.96(19) . . ?
C36 C31 C16 120.89(18) . . ?
C33 C32 C31 121.1(2) . . ?
C34 C33 C32 120.3(2) . . ?
C33 C34 C35 119.3(2) . . ?
C36 C35 C34 120.67(19) . . ?
C35 C36 C31 120.58(19) . . ?
O1 C41 C42 119.2(2) . . ?
O1 C41 C46 124.4(2) . . ?
C42 C41 C46 116.4(2) . . ?
C43 C42 C41 122.7(2) . . ?
C42 C43 C44 120.6(2) . . ?
C45 C44 C43 118.5(2) . . ?
C44 C45 C46 122.7(2) . . ?
C45 C46 C1 116.55(18) . . ?
C45 C46 C41 119.06(19) . . ?
C1 C46 C41 124.12(19) . . ?
N2 C50 Cu1 174.26(19) . . ?
C56 C51 N2 124.2(3) . . ?
C52A C51 N2 130.7(4) . . ?
C56 C51 C52 128.7(4) . . ?
N2 C51 C52 107.1(3) . . ?
C52A C51 C56A 116.3(4) . . ?
N2 C51 C56A 112.9(3) . . ?
C53 C52 C51 112.9(5) . . ?
C53 C52 C57 120.8(5) . . ?
C51 C52 C57 126.3(4) . . ?
C54 C53 C52 120.5(5) . . ?
C53 C54 C55 122.3(5) . . ?
C54 C55 C56 120.4(5) . . ?
C51 C56 C55 115.2(5) . . ?
C51 C56 C58 120.4(5) . . ?
C55 C56 C58 124.3(6) . . ?
C51 C52A C53A 123.4(5) . . ?
C51 C52A C57A 114.4(5) . . ?
C53A C52A C57A 122.2(5) . . ?
C54A C53A C52A 119.9(6) . . ?
C53A C54A C55A 121.8(5) . . ?
C54A C55A C56A 119.5(6) . . ?
C55A C56A C51 119.0(5) . . ?
C55A C56A C58A 119.5(5) . . ?
C51 C56A C58A 121.4(5) . . ?

_refine_diff_density_max         0.584
_refine_diff_density_min         -0.689
_refine_diff_density_rms         0.058

_shelx_res_file                  
; 
TITL sc19_a.res in P-1 
    sc19.res 
    created by SHELXL-2018/3 at 11:20:53 on 02-Jul-2024 
REM Old TITL sc19 in P1 
REM SHELXT solution in P-1: R1 0.152, Rweak 0.014, Alpha 0.039 
REM <I/s>   0.000 for    0 systematic absences,  Orientation as input 
REM Formula found by SHELXT:  C34 N2 O2 Cu 
  
CELL  0.71073   9.4665  11.6060  13.0619   93.187   92.645  110.455 
ZERR    2.000   0.0032   0.0032   0.0039    0.003    0.003    0.002 
LATT  1 
SFAC C H N O CU 
UNIT 68 54 4 2 2 
TEMP -149.950 
SIZE 0.11 0.29 0.35 
L.S. 16 
BOND 
LIST 4 
FMAP 2 
PLAN 20 
sadi c51 c52 c52 c53 c53 c54 c54 c55 c55 c56 c56 c51 = 
 C51 C52A C52A C53A C53A C54A C54A C55A C55A C56A C56A C51 
sadi c56 c58 c52 c57 c52a c57a c56a c58a 
sadi 0.04 c51 c53 c52 c54 c53 c55 c54 c56 c55 c51 c56 c52 = 
 C51 C53A C52A C54A C53A C55A C54A C56A C55A C51 C56A C52A 
sadi 0.04 c57 c51 c57 c53 c58 c51 c58 c55 = 
 C57 C51 C57A C53A C58A C51 C58A C55A 
sadi 0.04 n2 c52 n2 c56 n2 c52a n2 c56a 
simu 0.01 0.02 c50 n2 c51 c52 c53 c54 c55 c56 c57 c58 = 
 C52A C53A C54A C55A C56A C57A C58A 
delu 0.002 0.002 c50 n2 c51 c52 c53 c54 c55 c56 c57 c58 = 
 C52A C53A C54A C55A C56A C57A C58A 
acta 
WGHT    0.040200    1.052100 
FVAR       0.47537   0.51994 
O1    4    0.213035    0.580592    0.265514    11.00000    0.02142    0.04919 = 
         0.04888    0.00114   -0.00753    0.01481 
CU1   5    0.212167    0.413390    0.258434    11.00000    0.01650    0.04387 = 
         0.02794    0.00207   -0.00424    0.00621 
N1    3    0.432077    0.461130    0.296398    11.00000    0.01811    0.03458 = 
         0.02056    0.00563    0.00126    0.00945 
N2    3   -0.013775    0.178707    0.164159    11.00000    0.02658    0.03364 = 
         0.02979    0.00692    0.00564    0.01236 
C1    1    0.523855    0.574784    0.298620    11.00000    0.01796    0.03573 = 
         0.01909    0.00444    0.00185    0.01018 
AFIX  43 
H1A   2    0.628187    0.588698    0.312300    11.00000   -1.20000 
AFIX   0 
C11   1    0.494739    0.372516    0.329954    11.00000    0.01893    0.02695 = 
         0.02293    0.00094   -0.00278    0.00404 
C12   1    0.423310    0.297553    0.408007    11.00000    0.02242    0.02593 = 
         0.02457   -0.00020   -0.00138    0.00454 
C13   1    0.488712    0.217168    0.447396    11.00000    0.03439    0.02547 = 
         0.03085    0.00435    0.00453    0.00942 
AFIX  43 
H13A  2    0.442742    0.167545    0.500664    11.00000   -1.20000 
AFIX   0 
C14   1    0.619613    0.208494    0.410117    11.00000    0.04085    0.02969 = 
         0.03880    0.00546    0.00600    0.01874 
AFIX  43 
H14A  2    0.664203    0.154851    0.438932    11.00000   -1.20000 
AFIX   0 
C15   1    0.685113    0.278112    0.330891    11.00000    0.03117    0.03225 = 
         0.03722    0.00052    0.00752    0.01544 
AFIX  43 
H15A  2    0.773363    0.270042    0.304569    11.00000   -1.20000 
AFIX   0 
C16   1    0.624121    0.360401    0.288520    11.00000    0.02191    0.02648 = 
         0.02582   -0.00118   -0.00029    0.00532 
C21   1    0.282364    0.303410    0.451209    11.00000    0.02032    0.04011 = 
         0.02159    0.00757   -0.00047    0.00813 
C22   1    0.165038    0.193649    0.466604    11.00000    0.03072    0.04298 = 
         0.04219    0.02030    0.00531    0.00877 
AFIX  43 
H22A  2    0.175934    0.116873    0.448721    11.00000   -1.20000 
AFIX   0 
C23   1    0.032559    0.195172    0.507722    11.00000    0.02872    0.06753 = 
         0.06006    0.03868    0.01303    0.00896 
AFIX  43 
H23A  2   -0.045927    0.119567    0.517255    11.00000   -1.20000 
AFIX   0 
C24   1    0.014222    0.304980    0.534653    11.00000    0.02702    0.08042 = 
         0.04331    0.02627    0.01090    0.02387 
AFIX  43 
H24A  2   -0.076593    0.305580    0.562338    11.00000   -1.20000 
AFIX   0 
C25   1    0.129361    0.414583    0.521025    11.00000    0.03063    0.06252 = 
         0.02661    0.00863    0.00072    0.02316 
AFIX  43 
H25A  2    0.117952    0.490850    0.540187    11.00000   -1.20000 
AFIX   0 
C26   1    0.261971    0.413964    0.479395    11.00000    0.02283    0.04260 = 
         0.02132    0.00295   -0.00145    0.01014 
AFIX  43 
H26A  2    0.339759    0.490035    0.470051    11.00000   -1.20000 
AFIX   0 
C31   1    0.694855    0.427182    0.199104    11.00000    0.02138    0.03005 = 
         0.02552   -0.00098    0.00157    0.01025 
C32   1    0.608583    0.423358    0.108783    11.00000    0.01968    0.07138 = 
         0.03005    0.00351   -0.00004    0.00871 
AFIX  43 
H32A  2    0.501888    0.384123    0.106365    11.00000   -1.20000 
AFIX   0 
C33   1    0.675748    0.475795    0.022454    11.00000    0.03165    0.07462 = 
         0.02519    0.00662   -0.00165    0.02358 
AFIX  43 
H33A  2    0.615392    0.469594   -0.039199    11.00000   -1.20000 
AFIX   0 
C34   1    0.829992    0.537016    0.025624    11.00000    0.03283    0.03977 = 
         0.02841    0.00828    0.00985    0.02197 
AFIX  43 
H34A  2    0.876127    0.573558   -0.033378    11.00000   -1.20000 
AFIX   0 
C35   1    0.916754    0.544586    0.115759    11.00000    0.02186    0.02725 = 
         0.03316    0.00123    0.00507    0.01200 
AFIX  43 
H35A  2    1.022724    0.587982    0.118843    11.00000   -1.20000 
AFIX   0 
C36   1    0.850630    0.489548    0.201443    11.00000    0.01919    0.02625 = 
         0.02813   -0.00102    0.00083    0.01155 
AFIX  43 
H36A  2    0.911866    0.494291    0.262363    11.00000   -1.20000 
AFIX   0 
C41   1    0.332237    0.679829    0.272413    11.00000    0.02725    0.04417 = 
         0.02284    0.00283   -0.00202    0.01679 
C42   1    0.314759    0.795981    0.271110    11.00000    0.03787    0.05401 = 
         0.03862    0.00224   -0.00104    0.02921 
AFIX  43 
H42A  2    0.215473    0.798550    0.266477    11.00000   -1.20000 
AFIX   0 
C43   1    0.435277    0.904992    0.276262    11.00000    0.05130    0.04250 = 
         0.03735    0.00520    0.00557    0.02789 
AFIX  43 
H43A  2    0.417943    0.980774    0.275347    11.00000   -1.20000 
AFIX   0 
C44   1    0.584318    0.905646    0.282889    11.00000    0.04293    0.03496 = 
         0.03878    0.00708    0.01288    0.01466 
AFIX  43 
H44A  2    0.667910    0.980862    0.284378    11.00000   -1.20000 
AFIX   0 
C45   1    0.606040    0.795785    0.287127    11.00000    0.02899    0.03760 = 
         0.03025    0.00829    0.00932    0.01357 
AFIX  43 
H45A  2    0.706563    0.796102    0.293300    11.00000   -1.20000 
AFIX   0 
C46   1    0.484840    0.681310    0.282696    11.00000    0.02511    0.03624 = 
         0.01885    0.00592    0.00409    0.01359 
C50   1    0.069893    0.269513    0.205219    11.00000    0.01993    0.04055 = 
         0.02735    0.00600   -0.00111    0.01162 
C51   1   -0.105306    0.067672    0.112212    11.00000    0.03803    0.02340 = 
         0.03548    0.00294    0.01741    0.00891 
PART   1 
C52   1   -0.055048   -0.028561    0.149707    21.00000    0.04654    0.02704 = 
         0.03475   -0.00130    0.01506    0.01391 
C53   1   -0.133550   -0.143651    0.100673    21.00000    0.05710    0.02396 = 
         0.04825   -0.00310    0.01495    0.01279 
AFIX  43 
H53A  2   -0.109953   -0.213058    0.119569    21.00000   -1.20000 
AFIX   0 
C54   1   -0.244816   -0.158329    0.025243    21.00000    0.05478    0.02098 = 
         0.05329   -0.00570    0.00981    0.00204 
AFIX  43 
H54A  2   -0.295466   -0.238012   -0.008275    21.00000   -1.20000 
AFIX   0 
C55   1   -0.286254   -0.060967   -0.004004    21.00000    0.04710    0.02419 = 
         0.05044   -0.00663    0.00555    0.00209 
AFIX  43 
H55A  2   -0.366435   -0.075321   -0.055142    21.00000   -1.20000 
AFIX   0 
C56   1   -0.210987    0.057859    0.041166    21.00000    0.04055    0.02182 = 
         0.04148   -0.00536    0.00764    0.00206 
C57   1    0.064778   -0.012402    0.234284    21.00000    0.07088    0.04094 = 
         0.05712   -0.00688   -0.00564    0.03521 
AFIX 137 
H57A  2    0.072815   -0.092590    0.246152    21.00000   -1.50000 
H57B  2    0.037745    0.022110    0.297419    21.00000   -1.50000 
H57C  2    0.161973    0.043818    0.214476    21.00000   -1.50000 
AFIX   0 
C58   1   -0.247490    0.169069    0.014777    21.00000    0.03987    0.02561 = 
         0.05196   -0.01072   -0.02225   -0.00150 
AFIX 137 
H58A  2   -0.291932    0.197182    0.073035    21.00000   -1.50000 
H58B  2   -0.319652    0.147460   -0.045619    21.00000   -1.50000 
H58C  2   -0.154713    0.235152   -0.000310    21.00000   -1.50000 
AFIX   0 
PART   2 
C52A  1   -0.107367   -0.051050    0.120134   -21.00000    0.04037    0.02748 = 
         0.04645    0.00548    0.02010    0.01306 
C53A  1   -0.206343   -0.152526    0.061045   -21.00000    0.05591    0.02428 = 
         0.06058   -0.00078    0.01560    0.01480 
AFIX  43 
H53B  2   -0.203337   -0.232382    0.069732   -21.00000   -1.20000 
AFIX   0 
C54A  1   -0.308530   -0.137534   -0.009914   -21.00000    0.05666    0.01415 = 
         0.06644   -0.00909    0.00428    0.00534 
AFIX  43 
H54B  2   -0.373919   -0.207489   -0.051209   -21.00000   -1.20000 
AFIX   0 
C55A  1   -0.319099   -0.022460   -0.023121   -21.00000    0.04965    0.01374 = 
         0.05149   -0.00878    0.00270    0.00175 
AFIX  43 
H55B  2   -0.392421   -0.014638   -0.071703   -21.00000   -1.20000 
AFIX   0 
C56A  1   -0.219656    0.082811    0.036458   -21.00000    0.03218    0.01332 = 
         0.03614   -0.00903    0.00904   -0.00123 
C57A  1    0.003493   -0.062604    0.201065   -21.00000    0.05228    0.03763 = 
         0.06552    0.01252    0.01284    0.02431 
AFIX 137 
H57D  2   -0.008395   -0.149637    0.204263   -21.00000   -1.50000 
H57E  2   -0.015208   -0.030028    0.267885   -21.00000   -1.50000 
H57F  2    0.106534   -0.015698    0.183939   -21.00000   -1.50000 
AFIX   0 
C58A  1   -0.228777    0.207767    0.020587   -21.00000    0.04043    0.01377 = 
         0.04216   -0.00645   -0.01533   -0.00407 
AFIX 137 
H58D  2   -0.319792    0.197789   -0.023207   -21.00000   -1.50000 
H58E  2   -0.139229    0.257675   -0.012580   -21.00000   -1.50000 
H58F  2   -0.233238    0.249061    0.087232   -21.00000   -1.50000 
PART   0 
  
AFIX   0 
HKLF 4 
  
  
  
  
REM  sc19_a.res in P-1 
REM wR2 = 0.1007, GooF = S = 1.082, Restrained GooF = 1.161 for all data 
REM R1 = 0.0406 for 5163 Fo > 4sig(Fo) and 0.0464 for all 5874 data 
REM 411 parameters refined using 430 restraints 
  
END 
  
WGHT      0.0402      1.0519 
  
REM Highest difference peak  0.584,  deepest hole -0.689,  1-sigma level  0.058 
Q1    1   0.1749  0.3456  0.2269  11.00000  0.05    0.58 
Q2    1   0.1406  0.3342  0.2788  11.00000  0.05    0.39 
Q3    1   0.2851  0.4643  0.2264  11.00000  0.05    0.37 
Q4    1  -0.1528  0.0714  0.0821  11.00000  0.05    0.35 
Q5    1   0.6571  0.4439  0.1580  11.00000  0.05    0.34 
Q6    1   0.6584  0.4018  0.2460  11.00000  0.05    0.34 
Q7    1   0.5710  0.3581  0.1049  11.00000  0.05    0.32 
Q8    1   0.3474  0.2996  0.4249  11.00000  0.05    0.31 
Q9    1   0.2219  0.2488  0.4524  11.00000  0.05    0.30 
Q10   1   0.0789  0.3538  0.5050  11.00000  0.05    0.30 
Q11   1   0.1723  0.4469  0.1946  11.00000  0.05    0.30 
Q12   1   0.6320  0.3008  0.2958  11.00000  0.05    0.29 
Q13   1   0.7614  0.4688  0.2053  11.00000  0.05    0.29 
Q14   1   0.5851  0.8445  0.2656  11.00000  0.05    0.28 
Q15   1   0.3841  0.8362  0.2464  11.00000  0.05    0.28 
Q16   1   0.5457  0.7372  0.2707  11.00000  0.05    0.28 
Q17   1   0.8772  0.5158  0.0625  11.00000  0.05    0.28 
Q18   1   0.2572  0.4625  0.3247  11.00000  0.05    0.27 
Q19   1   0.2725  0.6179  0.2446  11.00000  0.05    0.27 
Q20   1   0.4559  0.3409  0.3699  11.00000  0.05    0.27 
;
_shelx_res_checksum              34600
####################################################################### 
# 
# This file contains crystal structure data downloaded from the 
# Cambridge Structural Database (CSD) hosted by the Cambridge 
# Crystallographic Data Centre (CCDC).
# 
# Full information about CCDC data access policies and citation 
# guidelines are available at http://www.ccdc.cam.ac.uk/access/V1 
# 
# Audit and citation data items may have been added by the CCDC. 
# Please retain this information to preserve the provenance of 
# this file and to allow appropriate attribution of the data. 
# 
#######################################################################

data_Cu5
_database_code_depnum_ccdc_archive 'CCDC 2453588'
loop_
_audit_author_name
_audit_author_address
'Thomas Teets'
;University of Houston
United States of America
;
_audit_update_record             
;
2025-05-23 deposited with the CCDC.	2025-10-17 downloaded from the CCDC.
;

_audit_creation_method           SHELXL-2018/3
_shelx_SHELXL_version_number     2018/3
_chemical_name_systematic        ?
_chemical_name_common            ?
_chemical_melting_point          ?
_chemical_formula_moiety         ?
_chemical_formula_sum            'C27 H29 Cu N2 O'
_chemical_formula_weight         461.06

loop_
_atom_type_symbol
_atom_type_description
_atom_type_scat_dispersion_real
_atom_type_scat_dispersion_imag
_atom_type_scat_source
C C 0.0181 0.0091 'International Tables Vol C Tables 4.2.6.8 and 6.1.1.4'
H H 0.0000 0.0000 'International Tables Vol C Tables 4.2.6.8 and 6.1.1.4'
Cu Cu -1.9646 0.5888 'International Tables Vol C Tables 4.2.6.8 and 6.1.1.4'
N N 0.0311 0.0180 'International Tables Vol C Tables 4.2.6.8 and 6.1.1.4'
O O 0.0492 0.0322 'International Tables Vol C Tables 4.2.6.8 and 6.1.1.4'

_space_group_crystal_system      orthorhombic
_space_group_IT_number           61
_space_group_name_H-M_alt        'P b c a'
_space_group_name_Hall           '-P 2ac 2ab'

_shelx_space_group_comment       
; 
The symmetry employed for this shelxl refinement is uniquely defined 
by the following loop, which should always be used as a source of 
symmetry information in preference to the above space-group names. 
They are only intended as comments. 
;

loop_
_space_group_symop_operation_xyz
'x, y, z'
'-x+1/2, -y, z+1/2'
'-x, y+1/2, -z+1/2'
'x+1/2, -y+1/2, -z'
'-x, -y, -z'
'x-1/2, y, -z-1/2'
'x, -y-1/2, z-1/2'
'-x-1/2, y-1/2, z'

_cell_length_a                   12.6043(9)
_cell_length_b                   18.9057(12)
_cell_length_c                   19.2930(13)
_cell_angle_alpha                90
_cell_angle_beta                 90
_cell_angle_gamma                90
_cell_volume                     4597.4(5)
_cell_formula_units_Z            8
_cell_measurement_temperature    150(2)
_cell_measurement_reflns_used    9963
_cell_measurement_theta_min      4.19
_cell_measurement_theta_max      68.36

_exptl_crystal_description       rock
_exptl_crystal_colour            yellow
_exptl_crystal_density_meas      ?
_exptl_crystal_density_method    ?
_exptl_crystal_density_diffrn    1.332
_exptl_crystal_F_000             1936
_exptl_transmission_factor_min   ?
_exptl_transmission_factor_max   ?
_exptl_crystal_size_max          0.350
_exptl_crystal_size_mid          0.320
_exptl_crystal_size_min          0.260
_exptl_absorpt_coefficient_mu    1.491
_shelx_estimated_absorpt_T_min   0.623
_shelx_estimated_absorpt_T_max   0.698
_exptl_absorpt_correction_type   multi-scan
_exptl_absorpt_correction_T_min  0.6763
_exptl_absorpt_correction_T_max  0.7531
_exptl_absorpt_process_details   
; 
 SADABS 2016/2: Krause, L., Herbst-Irmer, R., Sheldrick G.M. & Stalke D., 
 J. Appl. Cryst. 48 (2015) 3-10 
;
_exptl_absorpt_special_details   ?
_diffrn_ambient_temperature      150(2)
_diffrn_radiation_wavelength     1.54184
_diffrn_radiation_type           CuK\a
_diffrn_source                   ?
_diffrn_measurement_device_type  'Bruker APEX-II CCD'
_diffrn_measurement_method       '\f and \w scans'
_diffrn_detector_area_resol_mean ?
_diffrn_reflns_number            18232
_diffrn_reflns_av_unetI/netI     0.0194
_diffrn_reflns_av_R_equivalents  0.0284
_diffrn_reflns_limit_h_min       -15
_diffrn_reflns_limit_h_max       15
_diffrn_reflns_limit_k_min       -22
_diffrn_reflns_limit_k_max       22
_diffrn_reflns_limit_l_min       -15
_diffrn_reflns_limit_l_max       23
_diffrn_reflns_theta_min         4.584
_diffrn_reflns_theta_max         68.382
_diffrn_reflns_theta_full        67.684
_diffrn_measured_fraction_theta_max 0.984
_diffrn_measured_fraction_theta_full 0.988
_diffrn_reflns_Laue_measured_fraction_max 0.984
_diffrn_reflns_Laue_measured_fraction_full 0.988
_diffrn_reflns_point_group_measured_fraction_max 0.984
_diffrn_reflns_point_group_measured_fraction_full 0.988
_reflns_number_total             4147
_reflns_number_gt                4073
_reflns_threshold_expression     'I > 2\s(I)'
_reflns_Friedel_coverage         0.000
_reflns_Friedel_fraction_max     .
_reflns_Friedel_fraction_full    .

_reflns_special_details          
; 
 Reflections were merged by SHELXL according to the crystal 
 class for the calculation of statistics and refinement. 
  
 _reflns_Friedel_fraction is defined as the number of unique 
 Friedel pairs measured divided by the number that would be 
 possible theoretically, ignoring centric projections and 
 systematic absences. 
;

_computing_data_collection       'Bruker APEX2'
_computing_cell_refinement       'Bruker SAINT'
_computing_data_reduction        'Bruker SAINT'
_computing_structure_solution    'SHELXT 2018/2 (Sheldrick, 2018)'
_computing_structure_refinement  'SHELXL-2018/3 (Sheldrick, 2018)'
_computing_molecular_graphics    'Bruker SHELXTL'
_computing_publication_material  'Bruker SHELXTL'
_refine_special_details          ?
_refine_ls_structure_factor_coef Fsqd
_refine_ls_matrix_type           full
_refine_ls_weighting_scheme      calc
_refine_ls_weighting_details     
'w=1/[\s^2^(Fo^2^)+(0.0449P)^2^+2.4026P] where P=(Fo^2^+2Fc^2^)/3'
_atom_sites_solution_primary     ?
_atom_sites_solution_secondary   ?
_atom_sites_solution_hydrogens   geom
_refine_ls_hydrogen_treatment    constr
_refine_ls_extinction_method     none
_refine_ls_extinction_coef       .
_refine_ls_number_reflns         4147
_refine_ls_number_parameters     285
_refine_ls_number_restraints     0
_refine_ls_R_factor_all          0.0309
_refine_ls_R_factor_gt           0.0302
_refine_ls_wR_factor_ref         0.0832
_refine_ls_wR_factor_gt          0.0828
_refine_ls_goodness_of_fit_ref   1.050
_refine_ls_restrained_S_all      1.050
_refine_ls_shift/su_max          0.001
_refine_ls_shift/su_mean         0.000

loop_
_atom_site_label
_atom_site_type_symbol
_atom_site_fract_x
_atom_site_fract_y
_atom_site_fract_z
_atom_site_U_iso_or_equiv
_atom_site_adp_type
_atom_site_occupancy
_atom_site_site_symmetry_order
_atom_site_calc_flag
_atom_site_refinement_flags_posn
_atom_site_refinement_flags_adp
_atom_site_refinement_flags_occupancy
_atom_site_disorder_assembly
_atom_site_disorder_group
Cu1 Cu 0.58642(2) 0.45750(2) 0.46192(2) 0.02316(9) Uani 1 1 d . . . . .
O1 O 0.68472(9) 0.44010(6) 0.53661(5) 0.0287(2) Uani 1 1 d . . . . .
N1 N 0.66380(9) 0.53804(6) 0.41980(6) 0.0198(2) Uani 1 1 d . . . . .
N2 N 0.39977(9) 0.36916(6) 0.42401(6) 0.0227(3) Uani 1 1 d . . . . .
C17 C 0.26973(11) 0.27804(7) 0.44227(8) 0.0224(3) Uani 1 1 d . . . . .
C7 C 0.75224(11) 0.56031(7) 0.44743(7) 0.0207(3) Uani 1 1 d . . . . .
H7 H 0.784839 0.599408 0.424997 0.025 Uiso 1 1 calc R U . . .
C8 C 0.62392(11) 0.57494(7) 0.36044(7) 0.0200(3) Uani 1 1 d . . . . .
C16 C 0.31263(11) 0.33081(7) 0.39954(8) 0.0214(3) Uani 1 1 d . . . . .
C9 C 0.51527(11) 0.57086(7) 0.34670(8) 0.0233(3) Uani 1 1 d . . . . .
H9 H 0.470416 0.544371 0.376573 0.028 Uiso 1 1 calc R U . . .
C1 C 0.77022(12) 0.47596(8) 0.54880(8) 0.0227(3) Uani 1 1 d . . . . .
C25 C 0.31806(12) 0.26199(7) 0.51259(8) 0.0248(3) Uani 1 1 d . . . . .
H25 H 0.344823 0.307542 0.532300 0.030 Uiso 1 1 calc R U . . .
C5 C 0.90077(12) 0.56944(8) 0.52551(8) 0.0257(3) Uani 1 1 d . . . . .
H5 H 0.924239 0.607718 0.497529 0.031 Uiso 1 1 calc R U . . .
C6 C 0.80640(11) 0.53363(7) 0.50692(7) 0.0206(3) Uani 1 1 d . . . . .
C21 C 0.27378(11) 0.34804(7) 0.33352(8) 0.0242(3) Uani 1 1 d . . . . .
C13 C 0.47258(12) 0.60526(8) 0.28971(8) 0.0260(3) Uani 1 1 d . . . . .
H13 H 0.398729 0.601140 0.280736 0.031 Uiso 1 1 calc R U . . .
C11 C 0.64307(13) 0.64961(8) 0.25954(7) 0.0260(3) Uani 1 1 d . . . . .
H11 H 0.687590 0.677088 0.230315 0.031 Uiso 1 1 calc R U . . .
C10 C 0.68703(12) 0.61419(8) 0.31561(7) 0.0243(3) Uani 1 1 d . . . . .
H10 H 0.761334 0.616820 0.323476 0.029 Uiso 1 1 calc R U . . .
C12 C 0.53493(12) 0.64564(7) 0.24530(8) 0.0241(3) Uani 1 1 d . . . . .
C15 C 0.47194(12) 0.40379(7) 0.43966(8) 0.0240(3) Uani 1 1 d . . . . .
C18 C 0.18288(12) 0.24143(8) 0.41618(9) 0.0288(3) Uani 1 1 d . . . . .
H18 H 0.152064 0.204358 0.442641 0.035 Uiso 1 1 calc R U . . .
C3 C 0.92400(13) 0.49442(9) 0.62345(9) 0.0315(4) Uani 1 1 d . . . . .
H3 H 0.963730 0.480825 0.663113 0.038 Uiso 1 1 calc R U . . .
C4 C 0.95961(13) 0.55086(8) 0.58251(9) 0.0297(3) Uani 1 1 d . . . . .
H4 H 1.022830 0.575614 0.593930 0.036 Uiso 1 1 calc R U . . .
C2 C 0.83294(14) 0.45850(8) 0.60729(9) 0.0303(4) Uani 1 1 d . . . . .
H2 H 0.811087 0.420592 0.636287 0.036 Uiso 1 1 calc R U . . .
C20 C 0.18517(13) 0.31059(8) 0.31130(9) 0.0304(3) Uani 1 1 d . . . . .
H20 H 0.154768 0.321085 0.267434 0.036 Uiso 1 1 calc R U . . .
C22 C 0.32841(13) 0.40369(8) 0.28943(8) 0.0304(3) Uani 1 1 d . . . . .
H22 H 0.347230 0.444207 0.320401 0.037 Uiso 1 1 calc R U . . .
C14 C 0.48808(14) 0.68293(8) 0.18339(8) 0.0322(3) Uani 1 1 d . . . . .
H14A H 0.474969 0.648539 0.146358 0.048 Uiso 1 1 calc R U . . .
H14B H 0.537765 0.719068 0.166873 0.048 Uiso 1 1 calc R U . . .
H14C H 0.421055 0.705430 0.196676 0.048 Uiso 1 1 calc R U . . .
C19 C 0.14074(13) 0.25844(8) 0.35197(9) 0.0335(4) Uani 1 1 d . . . . .
H19 H 0.080086 0.233690 0.335651 0.040 Uiso 1 1 calc R U . . .
C26 C 0.41320(13) 0.21223(9) 0.50456(9) 0.0340(4) Uani 1 1 d . . . . .
H26A H 0.389271 0.166990 0.485307 0.051 Uiso 1 1 calc R U . . .
H26B H 0.445869 0.204217 0.549980 0.051 Uiso 1 1 calc R U . . .
H26C H 0.465323 0.233647 0.473251 0.051 Uiso 1 1 calc R U . . .
C27 C 0.23836(15) 0.23105(10) 0.56420(9) 0.0380(4) Uani 1 1 d . . . . .
H27A H 0.175974 0.261864 0.566856 0.057 Uiso 1 1 calc R U . . .
H27B H 0.271428 0.227626 0.610052 0.057 Uiso 1 1 calc R U . . .
H27C H 0.216654 0.183838 0.548743 0.057 Uiso 1 1 calc R U . . .
C23 C 0.43204(15) 0.37401(11) 0.25940(10) 0.0421(4) Uani 1 1 d . . . . .
H23A H 0.477284 0.357090 0.297238 0.063 Uiso 1 1 calc R U . . .
H23B H 0.469128 0.411306 0.233759 0.063 Uiso 1 1 calc R U . . .
H23C H 0.415870 0.334687 0.228037 0.063 Uiso 1 1 calc R U . . .
C24 C 0.25978(17) 0.43256(10) 0.23080(10) 0.0449(4) Uani 1 1 d . . . . .
H24A H 0.245685 0.394855 0.197186 0.067 Uiso 1 1 calc R U . . .
H24B H 0.297049 0.471510 0.207768 0.067 Uiso 1 1 calc R U . . .
H24C H 0.192492 0.449873 0.249780 0.067 Uiso 1 1 calc R U . . .

loop_
_atom_site_aniso_label
_atom_site_aniso_U_11
_atom_site_aniso_U_22
_atom_site_aniso_U_33
_atom_site_aniso_U_23
_atom_site_aniso_U_13
_atom_site_aniso_U_12
Cu1 0.02084(14) 0.02103(14) 0.02760(15) 0.00211(8) -0.00079(8) -0.00576(8)
O1 0.0264(6) 0.0262(5) 0.0334(6) 0.0085(4) -0.0043(4) -0.0074(4)
N1 0.0198(6) 0.0184(5) 0.0211(6) -0.0008(4) 0.0020(5) -0.0009(4)
N2 0.0207(6) 0.0212(6) 0.0260(6) 0.0001(5) 0.0012(5) -0.0020(5)
C17 0.0200(7) 0.0180(6) 0.0291(7) -0.0041(6) 0.0030(6) 0.0015(5)
C7 0.0219(7) 0.0175(6) 0.0226(7) -0.0004(5) 0.0034(6) -0.0016(5)
C8 0.0230(7) 0.0171(6) 0.0199(6) -0.0030(5) 0.0005(6) -0.0002(5)
C16 0.0173(6) 0.0191(6) 0.0279(7) -0.0046(5) 0.0008(6) 0.0006(5)
C9 0.0224(7) 0.0228(7) 0.0247(7) 0.0028(6) 0.0021(6) -0.0025(5)
C1 0.0244(7) 0.0189(6) 0.0250(7) -0.0014(5) 0.0010(6) 0.0004(6)
C25 0.0266(7) 0.0208(7) 0.0270(7) -0.0010(6) 0.0025(6) -0.0018(6)
C5 0.0257(7) 0.0226(7) 0.0289(7) 0.0001(6) -0.0013(6) -0.0039(6)
C6 0.0200(7) 0.0188(6) 0.0231(7) -0.0026(5) 0.0006(6) 0.0009(5)
C21 0.0236(7) 0.0214(7) 0.0277(7) -0.0034(6) 0.0003(6) 0.0051(6)
C13 0.0224(7) 0.0266(7) 0.0289(8) 0.0004(6) -0.0016(6) 0.0005(6)
C11 0.0323(8) 0.0245(7) 0.0212(7) -0.0001(5) 0.0045(6) -0.0058(6)
C10 0.0220(7) 0.0277(7) 0.0231(7) -0.0013(6) 0.0016(6) -0.0039(6)
C12 0.0317(8) 0.0202(6) 0.0205(7) -0.0016(6) 0.0000(6) 0.0021(6)
C15 0.0258(7) 0.0215(7) 0.0249(7) 0.0044(6) 0.0007(6) -0.0012(6)
C18 0.0236(7) 0.0226(7) 0.0403(9) -0.0035(6) 0.0019(7) -0.0045(6)
C3 0.0368(9) 0.0286(8) 0.0290(8) -0.0008(6) -0.0105(7) 0.0021(6)
C4 0.0278(8) 0.0291(8) 0.0321(8) -0.0040(6) -0.0080(7) -0.0037(6)
C2 0.0366(9) 0.0256(7) 0.0288(8) 0.0041(6) -0.0046(7) -0.0023(6)
C20 0.0283(8) 0.0302(8) 0.0327(8) -0.0063(6) -0.0083(7) 0.0047(6)
C22 0.0354(8) 0.0264(7) 0.0295(8) 0.0038(6) 0.0008(7) 0.0032(6)
C14 0.0400(9) 0.0299(8) 0.0267(8) 0.0053(6) -0.0028(7) 0.0000(7)
C19 0.0247(7) 0.0303(8) 0.0456(10) -0.0107(7) -0.0070(7) -0.0038(6)
C26 0.0347(9) 0.0344(9) 0.0331(9) -0.0008(7) -0.0042(7) 0.0082(7)
C27 0.0432(10) 0.0376(9) 0.0331(9) 0.0036(7) 0.0080(8) -0.0072(7)
C23 0.0405(10) 0.0477(10) 0.0382(10) 0.0130(8) 0.0118(8) 0.0053(8)
C24 0.0550(12) 0.0405(9) 0.0390(10) 0.0097(8) -0.0057(9) 0.0096(9)

_geom_special_details            
; 
 All esds (except the esd in the dihedral angle between two l.s. planes) 
 are estimated using the full covariance matrix.  The cell esds are taken 
 into account individually in the estimation of esds in distances, angles 
 and torsion angles; correlations between esds in cell parameters are only 
 used when they are defined by crystal symmetry.  An approximate (isotropic) 
 treatment of cell esds is used for estimating esds involving l.s. planes. 
;

loop_
_geom_bond_atom_site_label_1
_geom_bond_atom_site_label_2
_geom_bond_distance
_geom_bond_site_symmetry_2
_geom_bond_publ_flag
Cu1 C15 1.8160(15) . ?
Cu1 O1 1.9288(11) . ?
Cu1 N1 1.9824(11) . ?
O1 C1 1.2947(19) . ?
N1 C7 1.3053(19) . ?
N1 C8 1.4322(18) . ?
N2 C15 1.1606(19) . ?
N2 C16 1.3982(18) . ?
C17 C18 1.390(2) . ?
C17 C16 1.403(2) . ?
C17 C25 1.518(2) . ?
C7 C6 1.428(2) . ?
C7 H7 0.9500 . ?
C8 C10 1.390(2) . ?
C8 C9 1.397(2) . ?
C16 C21 1.403(2) . ?
C9 C13 1.386(2) . ?
C9 H9 0.9500 . ?
C1 C2 1.417(2) . ?
C1 C6 1.432(2) . ?
C25 C27 1.531(2) . ?
C25 C26 1.532(2) . ?
C25 H25 1.0000 . ?
C5 C4 1.372(2) . ?
C5 C6 1.415(2) . ?
C5 H5 0.9500 . ?
C21 C20 1.390(2) . ?
C21 C22 1.518(2) . ?
C13 C12 1.391(2) . ?
C13 H13 0.9500 . ?
C11 C10 1.388(2) . ?
C11 C12 1.393(2) . ?
C11 H11 0.9500 . ?
C10 H10 0.9500 . ?
C12 C14 1.508(2) . ?
C18 C19 1.386(2) . ?
C18 H18 0.9500 . ?
C3 C2 1.369(2) . ?
C3 C4 1.401(2) . ?
C3 H3 0.9500 . ?
C4 H4 0.9500 . ?
C2 H2 0.9500 . ?
C20 C19 1.379(2) . ?
C20 H20 0.9500 . ?
C22 C24 1.525(2) . ?
C22 C23 1.535(2) . ?
C22 H22 1.0000 . ?
C14 H14A 0.9800 . ?
C14 H14B 0.9800 . ?
C14 H14C 0.9800 . ?
C19 H19 0.9500 . ?
C26 H26A 0.9800 . ?
C26 H26B 0.9800 . ?
C26 H26C 0.9800 . ?
C27 H27A 0.9800 . ?
C27 H27B 0.9800 . ?
C27 H27C 0.9800 . ?
C23 H23A 0.9800 . ?
C23 H23B 0.9800 . ?
C23 H23C 0.9800 . ?
C24 H24A 0.9800 . ?
C24 H24B 0.9800 . ?
C24 H24C 0.9800 . ?

loop_
_geom_angle_atom_site_label_1
_geom_angle_atom_site_label_2
_geom_angle_atom_site_label_3
_geom_angle
_geom_angle_site_symmetry_1
_geom_angle_site_symmetry_3
_geom_angle_publ_flag
C15 Cu1 O1 126.28(6) . . ?
C15 Cu1 N1 136.35(6) . . ?
O1 Cu1 N1 96.96(5) . . ?
C1 O1 Cu1 125.53(9) . . ?
C7 N1 C8 117.98(12) . . ?
C7 N1 Cu1 120.04(10) . . ?
C8 N1 Cu1 121.95(9) . . ?
C15 N2 C16 174.84(14) . . ?
C18 C17 C16 116.43(14) . . ?
C18 C17 C25 122.71(13) . . ?
C16 C17 C25 120.85(13) . . ?
N1 C7 C6 128.51(13) . . ?
N1 C7 H7 115.7 . . ?
C6 C7 H7 115.7 . . ?
C10 C8 C9 118.20(13) . . ?
C10 C8 N1 123.83(13) . . ?
C9 C8 N1 117.96(12) . . ?
N2 C16 C17 118.25(13) . . ?
N2 C16 C21 117.41(13) . . ?
C17 C16 C21 124.35(13) . . ?
C13 C9 C8 120.34(13) . . ?
C13 C9 H9 119.8 . . ?
C8 C9 H9 119.8 . . ?
O1 C1 C2 119.15(13) . . ?
O1 C1 C6 124.16(13) . . ?
C2 C1 C6 116.69(14) . . ?
C17 C25 C27 113.24(13) . . ?
C17 C25 C26 110.27(12) . . ?
C27 C25 C26 110.17(14) . . ?
C17 C25 H25 107.6 . . ?
C27 C25 H25 107.6 . . ?
C26 C25 H25 107.6 . . ?
C4 C5 C6 122.34(14) . . ?
C4 C5 H5 118.8 . . ?
C6 C5 H5 118.8 . . ?
C5 C6 C7 115.89(13) . . ?
C5 C6 C1 119.29(13) . . ?
C7 C6 C1 124.79(13) . . ?
C20 C21 C16 116.23(14) . . ?
C20 C21 C22 123.00(14) . . ?
C16 C21 C22 120.75(13) . . ?
C9 C13 C12 121.79(14) . . ?
C9 C13 H13 119.1 . . ?
C12 C13 H13 119.1 . . ?
C10 C11 C12 121.24(13) . . ?
C10 C11 H11 119.4 . . ?
C12 C11 H11 119.4 . . ?
C11 C10 C8 120.94(14) . . ?
C11 C10 H10 119.5 . . ?
C8 C10 H10 119.5 . . ?
C13 C12 C11 117.46(13) . . ?
C13 C12 C14 121.57(14) . . ?
C11 C12 C14 120.96(14) . . ?
N2 C15 Cu1 178.49(14) . . ?
C19 C18 C17 120.67(15) . . ?
C19 C18 H18 119.7 . . ?
C17 C18 H18 119.7 . . ?
C2 C3 C4 121.18(15) . . ?
C2 C3 H3 119.4 . . ?
C4 C3 H3 119.4 . . ?
C5 C4 C3 118.26(14) . . ?
C5 C4 H4 120.9 . . ?
C3 C4 H4 120.9 . . ?
C3 C2 C1 122.24(15) . . ?
C3 C2 H2 118.9 . . ?
C1 C2 H2 118.9 . . ?
C19 C20 C21 121.00(15) . . ?
C19 C20 H20 119.5 . . ?
C21 C20 H20 119.5 . . ?
C21 C22 C24 113.97(15) . . ?
C21 C22 C23 110.12(13) . . ?
C24 C22 C23 109.49(15) . . ?
C21 C22 H22 107.7 . . ?
C24 C22 H22 107.7 . . ?
C23 C22 H22 107.7 . . ?
C12 C14 H14A 109.5 . . ?
C12 C14 H14B 109.5 . . ?
H14A C14 H14B 109.5 . . ?
C12 C14 H14C 109.5 . . ?
H14A C14 H14C 109.5 . . ?
H14B C14 H14C 109.5 . . ?
C20 C19 C18 121.26(14) . . ?
C20 C19 H19 119.4 . . ?
C18 C19 H19 119.4 . . ?
C25 C26 H26A 109.5 . . ?
C25 C26 H26B 109.5 . . ?
H26A C26 H26B 109.5 . . ?
C25 C26 H26C 109.5 . . ?
H26A C26 H26C 109.5 . . ?
H26B C26 H26C 109.5 . . ?
C25 C27 H27A 109.5 . . ?
C25 C27 H27B 109.5 . . ?
H27A C27 H27B 109.5 . . ?
C25 C27 H27C 109.5 . . ?
H27A C27 H27C 109.5 . . ?
H27B C27 H27C 109.5 . . ?
C22 C23 H23A 109.5 . . ?
C22 C23 H23B 109.5 . . ?
H23A C23 H23B 109.5 . . ?
C22 C23 H23C 109.5 . . ?
H23A C23 H23C 109.5 . . ?
H23B C23 H23C 109.5 . . ?
C22 C24 H24A 109.5 . . ?
C22 C24 H24B 109.5 . . ?
H24A C24 H24B 109.5 . . ?
C22 C24 H24C 109.5 . . ?
H24A C24 H24C 109.5 . . ?
H24B C24 H24C 109.5 . . ?

loop_
_geom_torsion_atom_site_label_1
_geom_torsion_atom_site_label_2
_geom_torsion_atom_site_label_3
_geom_torsion_atom_site_label_4
_geom_torsion
_geom_torsion_site_symmetry_1
_geom_torsion_site_symmetry_2
_geom_torsion_site_symmetry_3
_geom_torsion_site_symmetry_4
_geom_torsion_publ_flag
C8 N1 C7 C6 178.65(13) . . . . ?
Cu1 N1 C7 C6 0.7(2) . . . . ?
C7 N1 C8 C10 24.36(19) . . . . ?
Cu1 N1 C8 C10 -157.72(11) . . . . ?
C7 N1 C8 C9 -155.97(13) . . . . ?
Cu1 N1 C8 C9 21.95(16) . . . . ?
C18 C17 C16 N2 179.67(13) . . . . ?
C25 C17 C16 N2 -1.23(19) . . . . ?
C18 C17 C16 C21 -0.2(2) . . . . ?
C25 C17 C16 C21 178.92(13) . . . . ?
C10 C8 C9 C13 0.0(2) . . . . ?
N1 C8 C9 C13 -179.66(12) . . . . ?
Cu1 O1 C1 C2 177.77(11) . . . . ?
Cu1 O1 C1 C6 -1.7(2) . . . . ?
C18 C17 C25 C27 -27.6(2) . . . . ?
C16 C17 C25 C27 153.33(14) . . . . ?
C18 C17 C25 C26 96.33(17) . . . . ?
C16 C17 C25 C26 -82.72(16) . . . . ?
C4 C5 C6 C7 178.25(15) . . . . ?
C4 C5 C6 C1 0.1(2) . . . . ?
N1 C7 C6 C5 -179.07(14) . . . . ?
N1 C7 C6 C1 -1.1(2) . . . . ?
O1 C1 C6 C5 179.51(14) . . . . ?
C2 C1 C6 C5 0.1(2) . . . . ?
O1 C1 C6 C7 1.6(2) . . . . ?
C2 C1 C6 C7 -177.91(14) . . . . ?
N2 C16 C21 C20 -178.13(12) . . . . ?
C17 C16 C21 C20 1.7(2) . . . . ?
N2 C16 C21 C22 3.02(19) . . . . ?
C17 C16 C21 C22 -177.13(13) . . . . ?
C8 C9 C13 C12 -1.2(2) . . . . ?
C12 C11 C10 C8 -1.6(2) . . . . ?
C9 C8 C10 C11 1.3(2) . . . . ?
N1 C8 C10 C11 -179.01(13) . . . . ?
C9 C13 C12 C11 0.9(2) . . . . ?
C9 C13 C12 C14 179.99(14) . . . . ?
C10 C11 C12 C13 0.5(2) . . . . ?
C10 C11 C12 C14 -178.63(14) . . . . ?
C16 C17 C18 C19 -1.6(2) . . . . ?
C25 C17 C18 C19 179.32(14) . . . . ?
C6 C5 C4 C3 -0.1(2) . . . . ?
C2 C3 C4 C5 0.0(2) . . . . ?
C4 C3 C2 C1 0.2(3) . . . . ?
O1 C1 C2 C3 -179.68(15) . . . . ?
C6 C1 C2 C3 -0.2(2) . . . . ?
C16 C21 C20 C19 -1.5(2) . . . . ?
C22 C21 C20 C19 177.30(14) . . . . ?
C20 C21 C22 C24 19.3(2) . . . . ?
C16 C21 C22 C24 -161.98(14) . . . . ?
C20 C21 C22 C23 -104.24(17) . . . . ?
C16 C21 C22 C23 74.54(18) . . . . ?
C21 C20 C19 C18 -0.2(2) . . . . ?
C17 C18 C19 C20 1.8(2) . . . . ?

_refine_diff_density_max         0.220
_refine_diff_density_min         -0.451
_refine_diff_density_rms         0.053

_shelx_res_file                  
; 
TITL cu_sc4_0m_a.res in Pbca 
    cu_sc4.res 
    created by SHELXL-2018/3 at 21:26:42 on 29-Mar-2025 
REM Old TITL cu_SC4_0m in Pbca #61 
REM SHELXT solution in Pbca: R1 0.099, Rweak 0.002, Alpha 0.029 
REM <I/s> 2.865 for 487 systematic absences, Orientation as input 
REM Formula found by SHELXT: C27 Cu N2 O 
CELL 1.54184 12.6043 18.9057 19.293 90 90 90 
ZERR 8 0.0009 0.0012 0.0013 0 0 0 
LATT 1 
SYMM 0.5-X,-Y,0.5+Z 
SYMM -X,0.5+Y,0.5-Z 
SYMM 0.5+X,0.5-Y,-Z 
SFAC C H Cu N O 
UNIT 216 232 8 16 8 
  
L.S. 16 
PLAN  4 
SIZE 0.26 0.32 0.35 
TEMP -123.16 
CONF 
BOND 
list 4 
fmap 2 53 
acta 
MORE -1 
BOND $H 
REM <olex2.extras> 
REM <HklSrc "%.\\cu_SC4_0m.hkl"> 
REM </olex2.extras> 
  
WGHT    0.044900    2.402600 
FVAR       0.24666 
CU1   3    0.586415    0.457500    0.461915    11.00000    0.02084    0.02103 = 
         0.02760    0.00211   -0.00079   -0.00576 
O1    5    0.684718    0.440097    0.536611    11.00000    0.02640    0.02618 = 
         0.03339    0.00853   -0.00427   -0.00736 
N1    4    0.663803    0.538038    0.419802    11.00000    0.01979    0.01845 = 
         0.02105   -0.00081    0.00202   -0.00087 
N2    4    0.399769    0.369162    0.424014    11.00000    0.02069    0.02123 = 
         0.02604    0.00013    0.00124   -0.00201 
C17   1    0.269730    0.278036    0.442270    11.00000    0.01998    0.01798 = 
         0.02914   -0.00415    0.00300    0.00154 
C7    1    0.752239    0.560310    0.447427    11.00000    0.02186    0.01753 = 
         0.02265   -0.00043    0.00337   -0.00157 
AFIX  43 
H7    2    0.784839    0.599408    0.424997    11.00000   -1.20000 
AFIX   0 
C8    1    0.623919    0.574935    0.360436    11.00000    0.02300    0.01709 = 
         0.01985   -0.00295    0.00049   -0.00017 
C16   1    0.312632    0.330809    0.399542    11.00000    0.01735    0.01912 = 
         0.02788   -0.00460    0.00084    0.00056 
C9    1    0.515273    0.570855    0.346702    11.00000    0.02237    0.02276 = 
         0.02465    0.00279    0.00212   -0.00247 
AFIX  43 
H9    2    0.470416    0.544371    0.376573    11.00000   -1.20000 
AFIX   0 
C1    1    0.770217    0.475958    0.548800    11.00000    0.02436    0.01886 = 
         0.02496   -0.00143    0.00099    0.00042 
C25   1    0.318056    0.261992    0.512591    11.00000    0.02656    0.02083 = 
         0.02702   -0.00103    0.00254   -0.00176 
AFIX  13 
H25   2    0.344823    0.307542    0.532300    11.00000   -1.20000 
AFIX   0 
C5    1    0.900775    0.569443    0.525510    11.00000    0.02565    0.02255 = 
         0.02891    0.00015   -0.00131   -0.00386 
AFIX  43 
H5    2    0.924239    0.607718    0.497529    11.00000   -1.20000 
AFIX   0 
C6    1    0.806402    0.533627    0.506919    11.00000    0.02001    0.01877 = 
         0.02309   -0.00256    0.00057    0.00092 
C21   1    0.273781    0.348043    0.333515    11.00000    0.02362    0.02139 = 
         0.02765   -0.00341    0.00027    0.00514 
C13   1    0.472581    0.605257    0.289706    11.00000    0.02245    0.02656 = 
         0.02892    0.00036   -0.00164    0.00046 
AFIX  43 
H13   2    0.398729    0.601140    0.280736    11.00000   -1.20000 
AFIX   0 
C11   1    0.643071    0.649613    0.259536    11.00000    0.03225    0.02445 = 
         0.02117   -0.00007    0.00451   -0.00582 
AFIX  43 
H11   2    0.687590    0.677088    0.230315    11.00000   -1.20000 
AFIX   0 
C10   1    0.687035    0.614193    0.315614    11.00000    0.02203    0.02770 = 
         0.02313   -0.00127    0.00164   -0.00395 
AFIX  43 
H10   2    0.761334    0.616820    0.323476    11.00000   -1.20000 
AFIX   0 
C12   1    0.534928    0.645637    0.245298    11.00000    0.03175    0.02019 = 
         0.02046   -0.00165    0.00003    0.00211 
C15   1    0.471935    0.403785    0.439656    11.00000    0.02576    0.02151 = 
         0.02485    0.00441    0.00066   -0.00122 
C18   1    0.182875    0.241426    0.416184    11.00000    0.02363    0.02260 = 
         0.04031   -0.00354    0.00193   -0.00446 
AFIX  43 
H18   2    0.152064    0.204358    0.442641    11.00000   -1.20000 
AFIX   0 
C3    1    0.923995    0.494417    0.623447    11.00000    0.03684    0.02862 = 
         0.02905   -0.00075   -0.01053    0.00211 
AFIX  43 
H3    2    0.963730    0.480825    0.663113    11.00000   -1.20000 
AFIX   0 
C4    1    0.959608    0.550863    0.582512    11.00000    0.02781    0.02912 = 
         0.03214   -0.00398   -0.00796   -0.00373 
AFIX  43 
H4    2    1.022830    0.575614    0.593930    11.00000   -1.20000 
AFIX   0 
C2    1    0.832939    0.458501    0.607290    11.00000    0.03657    0.02555 = 
         0.02881    0.00412   -0.00458   -0.00225 
AFIX  43 
H2    2    0.811087    0.420592    0.636287    11.00000   -1.20000 
AFIX   0 
C20   1    0.185175    0.310590    0.311301    11.00000    0.02832    0.03025 = 
         0.03265   -0.00634   -0.00828    0.00474 
AFIX  43 
H20   2    0.154768    0.321085    0.267434    11.00000   -1.20000 
AFIX   0 
C22   1    0.328409    0.403694    0.289428    11.00000    0.03540    0.02636 = 
         0.02953    0.00381    0.00081    0.00318 
AFIX  13 
H22   2    0.347230    0.444207    0.320401    11.00000   -1.20000 
AFIX   0 
C14   1    0.488081    0.682931    0.183385    11.00000    0.03995    0.02988 = 
         0.02669    0.00526   -0.00285   -0.00002 
AFIX 137 
H14A  2    0.474969    0.648539    0.146358    11.00000   -1.50000 
H14B  2    0.537765    0.719068    0.166873    11.00000   -1.50000 
H14C  2    0.421055    0.705430    0.196676    11.00000   -1.50000 
AFIX   0 
C19   1    0.140743    0.258435    0.351969    11.00000    0.02468    0.03025 = 
         0.04556   -0.01067   -0.00697   -0.00384 
AFIX  43 
H19   2    0.080086    0.233690    0.335651    11.00000   -1.20000 
AFIX   0 
C26   1    0.413201    0.212228    0.504558    11.00000    0.03472    0.03437 = 
         0.03306   -0.00082   -0.00417    0.00815 
AFIX 137 
H26A  2    0.389271    0.166990    0.485307    11.00000   -1.50000 
H26B  2    0.445869    0.204217    0.549980    11.00000   -1.50000 
H26C  2    0.465323    0.233647    0.473251    11.00000   -1.50000 
AFIX   0 
C27   1    0.238361    0.231047    0.564202    11.00000    0.04315    0.03764 = 
         0.03315    0.00360    0.00799   -0.00716 
AFIX 137 
H27A  2    0.175974    0.261864    0.566856    11.00000   -1.50000 
H27B  2    0.271428    0.227626    0.610052    11.00000   -1.50000 
H27C  2    0.216654    0.183838    0.548743    11.00000   -1.50000 
AFIX   0 
C23   1    0.432042    0.374011    0.259401    11.00000    0.04050    0.04766 = 
         0.03820    0.01302    0.01180    0.00529 
AFIX 137 
H23A  2    0.477284    0.357090    0.297238    11.00000   -1.50000 
H23B  2    0.469128    0.411306    0.233759    11.00000   -1.50000 
H23C  2    0.415870    0.334687    0.228037    11.00000   -1.50000 
AFIX   0 
C24   1    0.259777    0.432562    0.230803    11.00000    0.05504    0.04052 = 
         0.03903    0.00970   -0.00566    0.00956 
AFIX 137 
H24A  2    0.245685    0.394855    0.197186    11.00000   -1.50000 
H24B  2    0.297049    0.471510    0.207768    11.00000   -1.50000 
H24C  2    0.192492    0.449873    0.249780    11.00000   -1.50000 
  
AFIX   0 
HKLF 4 
  
  
  
  
REM  cu_sc4_0m_a.res in Pbca 
REM wR2 = 0.0832, GooF = S = 1.050, Restrained GooF = 1.050 for all data 
REM R1 = 0.0302 for 4073 Fo > 4sig(Fo) and 0.0309 for all 4147 data 
REM 285 parameters refined using 0 restraints 
  
END 
  
WGHT      0.0449      2.4016 
  
REM Highest difference peak  0.220,  deepest hole -0.451,  1-sigma level  0.053 
Q1    1   0.2354  0.3223  0.3200  11.00000  0.05    0.22 
Q2    1   0.5789  0.6565  0.2609  11.00000  0.05    0.21 
Q3    1   0.5761  0.5604  0.3443  11.00000  0.05    0.21 
Q4    1   0.5145  0.6623  0.2200  11.00000  0.05    0.20 
;
_shelx_res_checksum              97094
